# Supplementary material for: Aqua­bis(2-methyl-4-oxopyrido[1,2-a]pyrimidin-9-olato)zinc(II) monohydrate
Source: Acta Crystallogr Sect E Struct Rep Online. 2008 Dec 17;65(Pt 1):m91. doi: 10.1107/S1600536808039615 (PMC2967923; doi:10.1107/S1600536808039615)
Supplement: Supplementary file 2 [file e-65-00m91-Isup2.hkl]

# 
# h,k,l, Fc-squared, Fo-squared, sigma(Fo-squared) and status flag 
# 
data_I 
_shelx_title ' 1 in Pbcn' 
_shelx_refln_list_code          4 
_shelx_F_calc_maximum      291.64 
_exptl_crystal_F_000       928.00 
_reflns_d_resolution_high  0.7701 
 
loop_ 
 _symmetry_equiv_pos_as_xyz 
 'x, y, z' 
 '-x+1/2, -y+1/2, z+1/2' 
 '-x, y, -z+1/2' 
 'x+1/2, -y+1/2, -z' 
 '-x, -y, -z' 
 'x-1/2, y-1/2, -z-1/2' 
 'x, -y, z-1/2' 
 '-x-1/2, y-1/2, z' 
 
_cell_length_a     7.7670 
_cell_length_b    16.0447 
_cell_length_c    14.0057 
_cell_angle_alpha  90.000 
_cell_angle_beta   90.000 
_cell_angle_gamma  90.000 
 
_shelx_F_squared_multiplier     1.000 
 
loop_ 
 _refln_index_h 
 _refln_index_k 
 _refln_index_l 
 _refln_F_squared_calc 
 _refln_F_squared_meas 
 _refln_F_squared_sigma 
 _refln_observed_status 
   2   0   0      256.01      184.42     21.52 o 
   4   0   0    24848.78    24779.60    350.82 o 
   6   0   0     5394.28     5426.79    141.73 o 
   8   0   0     1635.70     1696.26     89.11 o 
  10   0   0     3310.62     3102.45    282.01 o 
   3   1   0       41.53       52.44      9.70 o 
   5   1   0     2352.16     2428.25     52.51 o 
   7   1   0      496.38      586.95     35.44 o 
   9   1   0      145.75      190.26     36.27 o 
   2   2   0     3996.24     3958.84     59.50 o 
   4   2   0      133.10      145.76     17.85 o 
   6   2   0      430.16      450.37     31.31 o 
   8   2   0      530.00      575.59     43.19 o 
  10   2   0      162.25      184.92     75.88 o 
   1   3   0    35513.31    34793.67    157.97 o 
   3   3   0     5006.59     4972.49     60.47 o 
   5   3   0     9526.97     9786.29    138.82 o 
   7   3   0     1946.82     1949.84     58.26 o 
   9   3   0      983.52     1041.08     73.74 o 
   0   4   0    85053.98    84130.19    656.43 o 
   2   4   0      720.71      850.59     16.64 o 
   4   4   0     4866.58     4601.20     76.62 o 
   6   4   0     2773.55     2577.62     61.16 o 
   8   4   0       13.04       83.16     40.67 o 
   1   5   0    22568.15    24692.21    205.50 o 
   3   5   0     3071.49     2794.11     42.41 o 
   5   5   0     2049.99     2029.16     46.76 o 
   7   5   0      244.87      288.51     28.76 o 
   9   5   0       10.83       40.51     38.86 o 
   0   6   0     6635.05     6362.60     93.20 o 
   2   6   0     7953.26     7235.91     91.71 o 
   4   6   0     5160.46     4712.45     79.78 o 
   6   6   0     1341.20     1187.42     43.03 o 
   8   6   0     1542.20     1472.53     66.96 o 
   1   7   0     9952.25    10670.70    104.78 o 
   3   7   0       54.63      133.23     17.50 o 
   5   7   0     3160.26     2967.09     61.71 o 
   7   7   0      179.37      206.67     32.29 o 
   9   7   0     1039.44      874.84     86.63 o 
   0   8   0      225.62      177.88     26.75 o 
   2   8   0       29.68       29.78     10.43 o 
   4   8   0       63.33       85.55     21.55 o 
   6   8   0      844.13      797.20     44.30 o 
   8   8   0      494.05      472.19     73.18 o 
   1   9   0     1942.38     1783.04     35.49 o 
   3   9   0     8293.01     8962.34    144.88 o 
   5   9   0     1237.73     1153.64     50.48 o 
   7   9   0     2828.61     2655.27    119.29 o 
   9   9   0      419.45      391.41     68.17 o 
   0  10   0      141.59      152.03     21.41 o 
   2  10   0       11.18       22.00     14.73 o 
   4  10   0      161.39      185.25     30.52 o 
   6  10   0       70.72      102.45     27.40 o 
   8  10   0      230.60      220.72     57.59 o 
   1  11   0      167.71      187.98     16.96 o 
   3  11   0      338.15      528.54     53.41 o 
   5  11   0       96.12      112.10     27.05 o 
   7  11   0      383.11      306.40     48.84 o 
   0  12   0      571.57      561.92     38.57 o 
   2  12   0     1595.58     1466.05     51.48 o 
   4  12   0      228.56      271.32     38.11 o 
   6  12   0      185.27      226.72     33.43 o 
   8  12   0      170.17      183.86     61.94 o 
   1  13   0      328.11      355.28     31.86 o 
   3  13   0      503.59      508.57     39.72 o 
   5  13   0      741.50      741.66     51.07 o 
   7  13   0      176.07      298.09     68.32 o 
   0  14   0      373.72      387.17     43.86 o 
   2  14   0        4.15      -17.45     22.25 o 
   4  14   0     1251.00     1146.97     57.57 o 
   6  14   0      260.93      285.09     59.24 o 
   1  15   0     1872.96     1912.16     71.22 o 
   3  15   0     1248.06     1314.47     63.25 o 
   5  15   0      518.80      572.63     62.40 o 
   7  15   0      465.28      501.74    122.54 o 
   0  16   0       14.29       26.47     24.80 o 
   2  16   0      863.32      804.11     48.19 o 
   4  16   0      261.50      292.89     52.54 o 
   6  16   0      158.80      151.53     58.67 o 
   1  17   0      380.77      423.64     44.07 o 
   3  17   0      733.91      841.33     68.99 o 
   5  17   0      124.22      162.79     52.88 o 
   0  18   0     2237.56     2051.39    160.99 o 
   2  18   0      226.73      259.59     42.38 o 
   4  18   0      938.56      884.51     82.34 o 
   1  19   0      126.65      187.96     47.81 o 
   3  19   0      117.60      120.96     48.86 o 
   0  20   0      146.78       69.87     60.22 o 
   2  20   0        0.31      -80.07     80.07 o 
   1   1   1    10661.87    10226.65     86.96 o 
   2   1   1      430.71      436.03      9.70 o 
   3   1   1    10459.77    10606.57     74.52 o 
   4   1   1      195.99      296.72     13.28 o 
   5   1   1     4673.87     4593.24     54.91 o 
   6   1   1        1.27       -5.75     10.88 o 
   7   1   1     2085.96     1943.98     42.06 o 
   8   1   1       18.15       43.17     16.61 o 
   9   1   1      461.91      486.42     32.46 o 
  10   1   1        7.06       17.52     35.30 o 
   1   2   1     1072.81     1081.63     14.06 o 
   2   2   1     6390.81     6456.24     41.24 o 
   3   2   1       88.70      132.34      8.35 o 
   4   2   1     2039.16     1760.35     26.65 o 
   5   2   1      128.52      145.65     14.47 o 
   6   2   1     2537.37     2303.58     40.34 o 
   7   2   1        0.96       -4.66     14.11 o 
   8   2   1      967.38      997.62     38.25 o 
   9   2   1        7.87        9.73     18.95 o 
  10   2   1      520.04      500.47     61.51 o 
   1   3   1      175.73      182.09      5.24 o 
   2   3   1      382.36      348.01     12.87 o 
   3   3   1     1391.80     1531.83     20.72 o 
   4   3   1       31.56       76.88      9.16 o 
   5   3   1        0.29       19.02     11.20 o 
   6   3   1      330.23      343.37     18.97 o 
   7   3   1       10.60       57.17     19.85 o 
   8   3   1       48.06       53.30     17.97 o 
   9   3   1        4.92       65.34     23.04 o 
   0   4   1    13303.15    13458.12     99.65 o 
   1   4   1    36997.66    38085.84    112.74 o 
   2   4   1     4209.31     4602.99     43.72 o 
   3   4   1      782.83      808.29     14.20 o 
   4   4   1     1311.58     1144.35     20.92 o 
   5   4   1      114.41      181.41     16.06 o 
   6   4   1       85.77      113.52     15.56 o 
   7   4   1      293.52      287.32     19.84 o 
   8   4   1     1884.33     1827.91     44.34 o 
   9   4   1      110.63      155.08     30.85 o 
   1   5   1    17103.92    17229.00     78.71 o 
   2   5   1      875.05      812.16     13.64 o 
   3   5   1     5300.38     5564.47     62.07 o 
   4   5   1      885.88      873.91     21.43 o 
   5   5   1      675.74      709.01     25.45 o 
   6   5   1      645.11      646.50     25.25 o 
   7   5   1     1485.74     1569.93     38.06 o 
   8   5   1        9.66      -16.89     16.89 o 
   9   5   1      907.48      797.31     52.03 o 
   0   6   1       32.42       62.65      9.59 o 
   1   6   1     1788.67     1872.41     29.74 o 
   2   6   1      534.30      434.40     11.49 o 
   3   6   1      142.53      185.93     10.47 o 
   4   6   1      152.44      160.09     12.09 o 
   5   6   1      306.01      297.67     16.20 o 
   6   6   1       98.36      125.66     15.90 o 
   7   6   1        1.79       11.95     13.94 o 
   8   6   1        6.07       12.73     18.38 o 
   9   6   1        0.01      -24.61     24.61 o 
   1   7   1     4787.09     4834.67     40.10 o 
   2   7   1       85.46      109.40      9.41 o 
   3   7   1     4450.81     4522.00     49.13 o 
   4   7   1        2.20        1.98      7.68 o 
   5   7   1      749.73      817.24     21.83 o 
   6   7   1      341.47      351.29     22.79 o 
   7   7   1      941.37      942.90     34.34 o 
   8   7   1        2.67      -12.27     21.37 o 
   9   7   1      460.81      465.42     57.49 o 
   0   8   1     5117.80     5172.65     66.23 o 
   1   8   1     2727.93     3034.59     39.52 o 
   2   8   1    12477.09    11776.90    100.35 o 
   3   8   1       45.60       63.27      8.72 o 
   4   8   1     3936.21     3516.78     54.48 o 
   5   8   1      161.99      200.86     21.92 o 
   6   8   1      771.32      764.29     30.60 o 
   7   8   1       29.92       27.62     16.47 o 
   8   8   1     1404.27     1308.82     54.58 o 
   9   8   1      279.12      339.36     50.43 o 
   1   9   1        3.05       21.24     10.64 o 
   2   9   1     1753.69     1753.48     28.53 o 
   3   9   1       16.05       -0.36      8.34 o 
   4   9   1       77.55       79.63     10.82 o 
   5   9   1      617.13      678.86     27.01 o 
   6   9   1       18.84       -8.56     13.90 o 
   7   9   1        1.39       22.43     20.81 o 
   8   9   1       54.31       76.50     29.36 o 
   9   9   1       78.97      158.27     47.70 o 
   0  10   1     2436.81     2430.24     47.35 o 
   1  10   1       66.39       78.43     11.98 o 
   2  10   1      746.50      578.07     19.20 o 
   3  10   1      130.57      175.32     20.36 o 
   4  10   1     2512.68     2223.04     46.73 o 
   5  10   1       30.39       40.91     15.78 o 
   6  10   1      728.75      709.34     31.27 o 
   7  10   1        8.10       18.71     20.26 o 
   8  10   1      236.71      286.61     47.97 o 
   1  11   1     2624.99     2577.20     35.96 o 
   2  11   1      137.07      144.50     12.74 o 
   3  11   1     1871.43     1826.69     42.94 o 
   4  11   1       80.85      117.93     18.44 o 
   5  11   1      347.95      356.77     23.80 o 
   6  11   1       36.29        2.75     16.95 o 
   7  11   1      607.42      673.93     43.66 o 
   8  11   1       52.73       29.04     34.68 o 
   0  12   1      191.18      261.35     20.72 o 
   1  12   1       58.96       89.70     14.89 o 
   2  12   1      568.56      565.53     20.70 o 
   3  12   1      172.21      205.04     20.77 o 
   4  12   1       29.89        7.79     13.88 o 
   5  12   1      763.33      698.42     30.15 o 
   6  12   1        0.26       18.10     19.95 o 
   7  12   1       69.22       27.23     27.12 o 
   8  12   1       84.53      100.02     37.58 o 
   1  13   1     1296.45     1251.96     28.70 o 
   2  13   1      276.88      273.70     22.63 o 
   3  13   1        9.91        2.30     12.15 o 
   4  13   1     1327.58     1298.76     39.62 o 
   5  13   1      440.23      435.27     32.63 o 
   6  13   1      441.87      461.71     35.28 o 
   7  13   1       89.76      113.91     35.07 o 
   0  14   1     3486.39     3275.61     71.27 o 
   1  14   1       90.70       98.63     16.40 o 
   2  14   1      950.03      937.14     34.24 o 
   3  14   1       24.01       30.75     17.05 o 
   4  14   1     1033.93     1088.43     43.76 o 
   5  14   1       89.06       69.40     24.48 o 
   6  14   1      563.08      531.79     43.14 o 
   7  14   1       72.32       88.97     38.94 o 
   1  15   1        3.43        0.03     12.06 o 
   2  15   1        0.03       46.57     20.94 o 
   3  15   1       52.36       28.48     17.09 o 
   4  15   1       31.65       58.85     22.55 o 
   5  15   1       14.44      -12.68     22.02 o 
   6  15   1        4.83       63.58     31.83 o 
   0  16   1     1228.92     1207.34     55.87 o 
   1  16   1        3.20       -3.79     16.21 o 
   2  16   1      237.35      305.41     26.17 o 
   3  16   1        3.58       26.66     20.83 o 
   4  16   1      383.70      379.49     39.49 o 
   5  16   1       72.33      108.45     31.91 o 
   6  16   1      323.17      303.88     42.40 o 
   1  17   1     1028.49     1020.11     39.90 o 
   2  17   1       29.20       41.72     20.09 o 
   3  17   1       99.96      154.06     42.20 o 
   4  17   1      592.33      633.74     44.14 o 
   5  17   1      494.51      518.89     46.50 o 
   0  18   1      112.21      177.62     46.97 o 
   1  18   1       21.27       26.42     21.69 o 
   2  18   1        3.99        5.83     19.26 o 
   3  18   1      255.38      324.05     38.96 o 
   4  18   1      168.52      168.34     36.34 o 
   5  18   1        0.12       30.01     33.49 o 
   1  19   1       82.75       77.22     34.10 o 
   2  19   1        6.23        4.25     25.64 o 
   3  19   1      181.39      235.01     39.98 o 
   4  19   1        0.88       31.55     33.22 o 
   0  20   1      518.45      495.70     76.42 o 
   1  20   1       20.82        7.40     30.78 o 
   2  20   1      173.50      275.56     47.67 o 
   1   0   2      866.31      981.36     14.35 o 
   2   0   2    23793.29    22902.69    154.16 o 
   3   0   2     7986.27     8320.06    107.70 o 
   4   0   2     3392.74     2674.36     44.82 o 
   5   0   2      193.97      204.80     19.98 o 
   6   0   2     3539.70     3424.72     76.44 o 
   7   0   2     5444.08     5247.58    107.97 o 
   8   0   2     1128.50     1092.45     48.78 o 
   9   0   2      388.45      492.69     57.39 o 
  10   0   2      373.83      446.57     91.48 o 
   1   1   2      688.76      649.89      6.94 o 
   2   1   2      448.92      463.85     11.38 o 
   3   1   2     2506.80     2732.59     26.95 o 
   4   1   2     4079.37     4427.71     45.71 o 
   5   1   2     1827.17     1809.48     31.35 o 
   6   1   2     1524.08     1504.82     32.77 o 
   7   1   2      248.58      261.91     19.24 o 
   8   1   2      118.77      123.09     20.88 o 
   9   1   2      267.72      308.87     30.59 o 
  10   1   2        0.25       47.30     63.40 o 
   0   2   2     6980.67     6612.39    125.23 o 
   1   2   2     1178.22     1240.66     18.91 o 
   2   2   2     1976.60     1931.61     22.69 o 
   3   2   2      300.15      260.95      8.36 o 
   4   2   2     1439.27     1297.88     22.64 o 
   5   2   2       42.21       99.61     15.11 o 
   6   2   2      526.35      500.10     21.44 o 
   7   2   2        3.28       21.20     13.36 o 
   8   2   2      435.58      418.35     27.22 o 
   9   2   2        0.84       37.62     21.84 o 
   1   3   2     5274.46     5217.92     58.06 o 
   2   3   2     1137.94     1111.76     14.96 o 
   3   3   2     2060.78     1861.18     24.20 o 
   4   3   2     1774.36     1811.52     25.08 o 
   5   3   2     5837.36     5920.27     65.04 o 
   6   3   2     1049.98      959.33     29.15 o 
   7   3   2      494.26      488.90     23.61 o 
   8   3   2        1.77       18.41     15.48 o 
   9   3   2      697.30      655.68     40.73 o 
   0   4   2     1879.79     1721.99     24.41 o 
   1   4   2    13643.58    13956.66     90.28 o 
   2   4   2     1779.39     2017.19     33.65 o 
   3   4   2     2311.90     2704.86     26.96 o 
   4   4   2      142.54      102.86      9.15 o 
   5   4   2        0.95       28.87     15.25 o 
   6   4   2        5.08       20.40     13.27 o 
   7   4   2     1183.58     1160.55     32.70 o 
   8   4   2       25.59        7.21     16.48 o 
   9   4   2       56.15       54.14     36.30 o 
   1   5   2     1527.79     1708.91     23.78 o 
   2   5   2      533.23      597.31     13.02 o 
   3   5   2     2239.94     2324.57     24.09 o 
   4   5   2     2010.52     2084.49     37.47 o 
   5   5   2      320.51      378.71     16.12 o 
   6   5   2     1328.74     1220.91     30.40 o 
   7   5   2      605.92      610.99     25.46 o 
   8   5   2      120.70      196.95     25.12 o 
   9   5   2       33.40        4.86     24.21 o 
   0   6   2    11099.62    11137.68    105.63 o 
   1   6   2     1188.54     1292.96     16.12 o 
   2   6   2    16547.86    16940.97    151.66 o 
   3   6   2      110.91       87.19      8.56 o 
   4   6   2     6170.50     5803.09     78.16 o 
   5   6   2        1.16        8.56     10.96 o 
   6   6   2     2933.36     2759.77     45.06 o 
   7   6   2       25.44       20.78     14.79 o 
   8   6   2     1311.58     1323.78     52.67 o 
   9   6   2        6.07      -32.79     32.79 o 
   1   7   2     1351.13     1153.12     16.03 o 
   2   7   2        2.31       -4.02      6.22 o 
   3   7   2      794.77      766.97     17.46 o 
   4   7   2      406.07      481.25     17.70 o 
   5   7   2      401.95      377.99     19.47 o 
   6   7   2      690.40      733.14     26.83 o 
   7   7   2      388.45      364.94     23.01 o 
   8   7   2        6.47       -2.56     20.64 o 
   9   7   2       85.62       91.04     35.24 o 
   0   8   2      110.00      144.74     13.57 o 
   1   8   2     7427.69     7885.54     63.92 o 
   2   8   2    12239.61    12884.15    133.07 o 
   3   8   2      563.68      527.40     16.38 o 
   4   8   2      205.46      190.49     17.80 o 
   5   8   2      366.86      361.55     20.32 o 
   6   8   2     1374.63     1282.20     34.69 o 
   7   8   2        0.40       21.51     24.26 o 
   8   8   2      369.90      379.41     36.73 o 
   9   8   2        0.31       -7.72     33.69 o 
   1   9   2    13735.85    13551.09    105.09 o 
   2   9   2     4646.03     4581.20     54.15 o 
   3   9   2     6301.60     6586.77     85.68 o 
   4   9   2      202.46      206.04     19.74 o 
   5   9   2     5735.02     5610.25     75.93 o 
   6   9   2       93.28       96.41     23.45 o 
   7   9   2     1385.37     1512.37     53.78 o 
   8   9   2       24.72       30.44     24.02 o 
   9   9   2      783.56      896.86     80.82 o 
   0  10   2        6.39        5.26     11.28 o 
   1  10   2      669.68      697.68     17.59 o 
   2  10   2     2837.98     2795.72     43.31 o 
   3  10   2        2.82       -0.42      9.78 o 
   4  10   2      293.31      299.06     18.46 o 
   5  10   2        7.01       25.96     18.69 o 
   6  10   2      506.49      470.33     30.00 o 
   7  10   2        6.18       14.49     27.74 o 
   8  10   2      169.18      204.94     37.51 o 
   1  11   2      430.88      448.09     15.42 o 
   2  11   2       75.36      117.04     16.44 o 
   3  11   2      143.57      186.20     21.08 o 
   4  11   2       13.48       19.70     15.75 o 
   5  11   2      326.79      284.63     26.60 o 
   6  11   2        0.33       -0.59     15.05 o 
   7  11   2       72.78       85.36     26.94 o 
   8  11   2       16.83       52.34     38.20 o 
   0  12   2      833.35      968.62     35.94 o 
   1  12   2      574.42      608.87     18.88 o 
   2  12   2     5392.46     5246.43     71.75 o 
   3  12   2        2.91       -5.12     13.71 o 
   4  12   2     1826.04     1755.67     43.20 o 
   5  12   2       66.00      104.48     25.06 o 
   6  12   2     1047.65      969.50     44.45 o 
   7  12   2        0.04       63.66     26.45 o 
   8  12   2      766.05      761.37     65.81 o 
   1  13   2     1554.73     1629.01     37.69 o 
   2  13   2     1089.03     1103.46     31.29 o 
   3  13   2     1696.55     1520.33     42.44 o 
   4  13   2        1.36        3.54     17.55 o 
   5  13   2      934.08      927.40     42.00 o 
   6  13   2       58.17       49.92     26.66 o 
   7  13   2      414.33      503.73     49.21 o 
   0  14   2        3.63       -8.89     14.58 o 
   1  14   2      129.10      128.59     17.54 o 
   2  14   2       13.10       20.55     17.34 o 
   3  14   2      587.75      510.93     28.74 o 
   4  14   2        5.44       31.80     20.47 o 
   5  14   2       49.63       42.89     21.04 o 
   6  14   2       10.37       58.34     29.96 o 
   7  14   2        0.23       -9.92     29.96 o 
   1  15   2     1496.20     1497.71     39.71 o 
   2  15   2        0.19       11.16     15.50 o 
   3  15   2     1093.40     1051.65     44.64 o 
   4  15   2        0.21        9.34     19.99 o 
   5  15   2      764.20      776.45     48.60 o 
   6  15   2        0.32      -20.41     33.92 o 
   0  16   2      875.09      853.88     49.73 o 
   1  16   2       52.30       64.78     19.95 o 
   2  16   2      401.15      393.29     28.07 o 
   3  16   2      111.67       83.83     23.65 o 
   4  16   2      628.07      642.71     47.89 o 
   5  16   2       14.60      -15.73     24.54 o 
   6  16   2      126.76      190.81     40.71 o 
   1  17   2       78.43       57.14     21.22 o 
   2  17   2        8.21        0.68     17.33 o 
   3  17   2      112.76      104.86     27.68 o 
   4  17   2        0.19        4.30     24.13 o 
   5  17   2      168.89      163.52     40.71 o 
   0  18   2       81.96      153.44     40.98 o 
   1  18   2        9.49       51.19     24.98 o 
   2  18   2      371.41      366.80     34.68 o 
   3  18   2       17.14       33.91     23.80 o 
   4  18   2       44.24       62.38     31.64 o 
   1  19   2       56.20       82.04     33.04 o 
   2  19   2        3.86       -2.05     22.23 o 
   3  19   2       50.26       67.98     34.31 o 
   0  20   2        5.58       -8.16     41.35 o 
   1  20   2        0.96      -34.07     36.24 o 
   2  20   2        3.46      -18.78     32.92 o 
   1   1   3    14071.63    13547.85     91.93 o 
   2   1   3      311.77      332.65      8.57 o 
   3   1   3     8078.60     8190.95     58.26 o 
   4   1   3      167.88      142.03      8.99 o 
   5   1   3     5259.62     5702.63     63.32 o 
   6   1   3       61.79       77.00     15.46 o 
   7   1   3      880.71      922.21     28.52 o 
   8   1   3        6.20       17.48     18.70 o 
   9   1   3      718.54      656.68     38.62 o 
   0   2   3     5504.76     5372.66     56.71 o 
   1   2   3       55.42       58.15      5.11 o 
   2   2   3     4943.71     4875.77     36.45 o 
   3   2   3        4.31        0.82      4.34 o 
   4   2   3     4905.77     4722.42     47.71 o 
   5   2   3        0.24       13.25      8.82 o 
   6   2   3     1857.62     1797.13     35.07 o 
   7   2   3      419.40      409.59     20.86 o 
   8   2   3      246.52      263.04     27.05 o 
   9   2   3       19.53       56.59     26.79 o 
   1   3   3       11.82       28.49      4.54 o 
   2   3   3      206.40      199.91      6.19 o 
   3   3   3      111.52      120.01      7.59 o 
   4   3   3      171.38      124.65     10.31 o 
   5   3   3       29.33       91.10     10.49 o 
   6   3   3      633.97      674.97     21.99 o 
   7   3   3      219.83      214.79     19.69 o 
   8   3   3        1.69       11.78     17.26 o 
   9   3   3        1.68       15.55     23.41 o 
   0   4   3      778.36     1019.59     19.44 o 
   1   4   3      183.91      246.86     10.67 o 
   2   4   3     2514.99     2565.40     27.45 o 
   3   4   3     3058.99     3662.99     32.98 o 
   4   4   3     1375.84     1238.17     34.94 o 
   5   4   3      105.14      133.30     12.58 o 
   6   4   3     5276.69     4926.93     64.84 o 
   7   4   3       89.01      154.03     19.14 o 
   8   4   3       32.03       41.07     19.25 o 
   9   4   3       21.77      -11.42     25.91 o 
   1   5   3     2048.80     1693.89     20.02 o 
   2   5   3     3300.22     3366.56     38.10 o 
   3   5   3     4745.20     4444.64     37.82 o 
   4   5   3      366.67      400.20     12.16 o 
   5   5   3     5839.02     5713.27     63.22 o 
   6   5   3       99.75      118.72     13.87 o 
   7   5   3      992.90      903.16     34.16 o 
   8   5   3      260.69      229.19     27.24 o 
   9   5   3       96.78      121.92     36.64 o 
   0   6   3      149.20      262.60     13.18 o 
   1   6   3      361.46      295.92      9.35 o 
   2   6   3       35.31       35.53      8.32 o 
   3   6   3       16.11       19.24      8.09 o 
   4   6   3      185.27      214.94     13.31 o 
   5   6   3        5.45       10.26      8.70 o 
   6   6   3      121.80      141.08     15.90 o 
   7   6   3        3.46       -6.11     13.76 o 
   8   6   3       60.35      107.37     24.88 o 
   9   6   3        0.69        6.51     26.97 o 
   1   7   3     2380.97     2241.26     26.29 o 
   2   7   3      809.82      878.45     17.49 o 
   3   7   3     2704.78     2515.22     33.14 o 
   4   7   3      102.62      174.99     15.79 o 
   5   7   3     2582.56     2394.36     43.09 o 
   6   7   3      143.23      179.57     17.87 o 
   7   7   3      964.70      962.25     41.38 o 
   8   7   3        1.88        6.40     19.28 o 
   9   7   3      284.65      262.51     41.98 o 
   0   8   3     5529.45     5952.89     79.09 o 
   1   8   3        1.32       32.92     10.68 o 
   2   8   3     2191.26     2279.56     38.58 o 
   3   8   3       70.32      119.67     12.77 o 
   4   8   3     4110.27     3959.81     64.59 o 
   5   8   3       45.27       34.17     13.96 o 
   6   8   3     3558.44     3420.61     75.05 o 
   7   8   3       18.46       49.46     23.61 o 
   8   8   3      204.57      245.43     34.09 o 
   9   8   3        3.26      -10.80     32.67 o 
   1   9   3     1107.70     1144.13     19.64 o 
   2   9   3      730.41      794.56     19.55 o 
   3   9   3      427.70      486.85     20.55 o 
   4   9   3       31.96       24.49     12.28 o 
   5   9   3      172.84      144.77     18.00 o 
   6   9   3        5.46       21.12     20.64 o 
   7   9   3        5.73       24.47     22.99 o 
   8   9   3       47.13       78.66     26.55 o 
   0  10   3      911.34     1173.95     32.91 o 
   1  10   3      236.82      222.96     12.02 o 
   2  10   3     4850.85     4908.28     61.37 o 
   3  10   3        0.20       24.49     12.97 o 
   4  10   3      656.73      615.58     25.17 o 
   5  10   3       12.26        3.99     11.29 o 
   6  10   3      791.77      782.14     42.58 o 
   7  10   3       30.94       47.59     25.65 o 
   8  10   3      567.91      532.05     45.68 o 
   1  11   3     1642.41     1506.90     26.70 o 
   2  11   3      260.27      268.07     17.01 o 
   3  11   3     1473.77     1428.21     31.61 o 
   4  11   3        0.50        8.75     11.85 o 
   5  11   3     1418.36     1348.68     45.86 o 
   6  11   3        5.43       41.62     27.97 o 
   7  11   3      534.13      545.39     42.73 o 
   8  11   3        0.99       23.75     29.78 o 
   0  12   3      284.00      292.51     23.33 o 
   1  12   3      845.16      805.24     27.20 o 
   2  12   3      496.65      549.96     27.65 o 
   3  12   3       41.60       62.16     18.72 o 
   4  12   3      125.89      125.17     21.67 o 
   5  12   3        1.10       18.09     17.91 o 
   6  12   3        0.87       33.29     24.12 o 
   7  12   3       29.59       41.03     26.68 o 
   8  12   3        1.63        7.69     33.26 o 
   1  13   3      370.47      364.95     21.79 o 
   2  13   3       98.41       74.99     15.64 o 
   3  13   3     2242.94     2097.76     46.11 o 
   4  13   3       10.32        4.70     17.06 o 
   5  13   3      250.12      312.89     30.20 o 
   6  13   3        2.31       10.07     20.81 o 
   7  13   3      291.79      329.68     43.47 o 
   0  14   3      875.07      824.01     36.97 o 
   1  14   3      211.79      249.53     20.02 o 
   2  14   3     3216.31     3115.64     58.83 o 
   3  14   3      150.52      195.81     26.89 o 
   4  14   3     1479.45     1538.49     51.81 o 
   5  14   3       11.41        9.85     19.45 o 
   6  14   3      909.78      907.04     57.47 o 
   7  14   3        8.95       17.56     31.21 o 
   1  15   3       18.56       43.44     16.32 o 
   2  15   3        4.46        9.08     17.74 o 
   3  15   3       74.90       70.90     23.17 o 
   4  15   3        0.09       40.47     22.95 o 
   5  15   3        9.99       44.01     25.42 o 
   6  15   3       20.02       13.60     26.60 o 
   0  16   3      335.28      350.46     37.66 o 
   1  16   3      193.25      215.90     21.78 o 
   2  16   3      879.66      890.04     41.52 o 
   3  16   3       17.55        6.58     18.96 o 
   4  16   3      592.33      603.02     40.82 o 
   5  16   3        0.37       15.68     25.00 o 
   6  16   3      243.37      238.40     43.40 o 
   1  17   3      384.46      432.44     35.88 o 
   2  17   3        0.02      -22.01     22.01 o 
   3  17   3     1857.02     1698.76     58.68 o 
   4  17   3        0.00        3.70     20.43 o 
   5  17   3      405.67      455.46     52.45 o 
   0  18   3       16.03       56.67     39.02 o 
   1  18   3        0.39      -23.25     23.25 o 
   2  18   3        1.53       32.19     27.43 o 
   3  18   3       72.57       95.38     28.51 o 
   4  18   3      442.32      376.14     46.65 o 
   1  19   3      151.96      114.10     32.81 o 
   2  19   3        4.57       46.38     29.79 o 
   3  19   3       11.29       29.70     28.67 o 
   0  20   3      171.84      260.94     69.12 o 
   1  20   3        1.15       40.63     32.44 o 
   2  20   3      188.17      192.17     56.26 o 
   0   0   4     2804.81     2682.87     55.61 o 
   1   0   4     3794.89     4213.84     60.73 o 
   2   0   4    23560.60    23605.85    206.74 o 
   3   0   4     5243.81     5984.33     80.71 o 
   4   0   4    22437.86    23272.97    226.31 o 
   5   0   4      507.50      540.39     23.70 o 
   6   0   4     7680.33     7143.14    116.16 o 
   7   0   4     1744.78     1465.45     59.36 o 
   8   0   4      823.49     1018.09     59.36 o 
   9   0   4        0.89        3.09     26.15 o 
   1   1   4      500.65      558.02      8.45 o 
   2   1   4      870.30      951.25     23.40 o 
   3   1   4     7759.17     8250.18     96.99 o 
   4   1   4      922.53      840.87     19.27 o 
   5   1   4      207.38      221.59     12.72 o 
   6   1   4        9.99       16.75      9.80 o 
   7   1   4     1282.20     1293.95     35.68 o 
   8   1   4      667.96      573.81     32.87 o 
   9   1   4       34.01       76.61     27.75 o 
   0   2   4      428.92      393.79     12.40 o 
   1   2   4      266.03      321.84      8.50 o 
   2   2   4     1114.60     1168.52     15.57 o 
   3   2   4       17.93       58.78      9.25 o 
   4   2   4     1442.07     1293.64     18.75 o 
   5   2   4        2.80       31.07     12.94 o 
   6   2   4      944.85      814.69     28.05 o 
   7   2   4       33.72       50.52     17.18 o 
   8   2   4       51.11       16.17     18.71 o 
   9   2   4        0.16       45.39     27.89 o 
   1   3   4     6790.99     6219.06     58.62 o 
   2   3   4      584.58      557.05     12.88 o 
   3   3   4    16738.33    17164.29    121.21 o 
   4   3   4      267.85      213.69      9.29 o 
   5   3   4     2827.44     2719.78     37.13 o 
   6   3   4       13.13       34.98     14.99 o 
   7   3   4     2556.45     2571.13     51.81 o 
   8   3   4      181.00      185.68     25.61 o 
   9   3   4      687.45      750.08     47.47 o 
   0   4   4      110.88       81.37      8.39 o 
   1   4   4     1660.26     1844.87     21.12 o 
   2   4   4     3517.57     3835.62     49.46 o 
   3   4   4      604.35      601.98     14.23 o 
   4   4   4     1340.44     1453.39     20.99 o 
   5   4   4        8.16       34.02     12.66 o 
   6   4   4      526.03      637.14     24.89 o 
   7   4   4      441.89      407.40     28.56 o 
   8   4   4      368.56      485.95     43.33 o 
   9   4   4      129.27      127.13     32.88 o 
   1   5   4      320.07      382.04     14.07 o 
   2   5   4       27.13       36.94      6.39 o 
   3   5   4     1092.38     1211.55     14.38 o 
   4   5   4     1029.40     1027.55     17.35 o 
   5   5   4       37.29       33.11      9.56 o 
   6   5   4       81.40      122.25     17.55 o 
   7   5   4        5.81       21.66     17.74 o 
   8   5   4      581.12      515.29     40.04 o 
   9   5   4       76.48       56.19     32.57 o 
   0   6   4    10305.07    10833.00    139.52 o 
   1   6   4       58.46       62.70      7.34 o 
   2   6   4     6522.91     6365.05     55.27 o 
   3   6   4       25.28       19.81      7.55 o 
   4   6   4     3797.60     3590.57     53.75 o 
   5   6   4       29.10       58.56     18.25 o 
   6   6   4     2916.70     3002.83     66.29 o 
   7   6   4        0.88       22.52     19.96 o 
   8   6   4      464.36      514.54     39.42 o 
   9   6   4       88.29       96.70     33.84 o 
   1   7   4     1320.67     1024.38     17.05 o 
   2   7   4      103.29       94.21     11.95 o 
   3   7   4     3044.46     2967.01     44.45 o 
   4   7   4       90.11      131.55     14.87 o 
   5   7   4     1367.21     1231.30     32.88 o 
   6   7   4        8.83       28.99     17.26 o 
   7   7   4      325.45      379.00     30.53 o 
   8   7   4       11.66       15.97     24.38 o 
   9   7   4       75.26      131.82     44.82 o 
   0   8   4     1727.36     1812.52     36.19 o 
   1   8   4       75.04       54.60      8.87 o 
   2   8   4      210.39      248.23     14.49 o 
   3   8   4       84.29       97.05     14.03 o 
   4   8   4      582.86      571.86     24.23 o 
   5   8   4      231.59      255.75     25.07 o 
   6   8   4      703.37      690.30     34.98 o 
   7   8   4       65.43       70.53     25.13 o 
   8   8   4       37.78       -4.03     23.23 o 
   9   8   4      418.03      495.19     58.59 o 
   1   9   4     1754.74     1327.23     22.12 o 
   2   9   4       13.11       51.61     10.56 o 
   3   9   4     4616.34     4394.34     65.67 o 
   4   9   4      334.56      321.78     21.54 o 
   5   9   4     3187.11     3084.63     58.50 o 
   6   9   4        0.74        7.35     16.42 o 
   7   9   4     1292.01     1202.43     53.53 o 
   8   9   4      194.62      270.22     40.29 o 
   0  10   4      326.51      337.55     22.65 o 
   1  10   4        5.59       43.79     15.18 o 
   2  10   4        6.00       12.55     11.56 o 
   3  10   4      236.97      278.36     24.05 o 
   4  10   4      310.19      312.95     22.88 o 
   5  10   4       54.76       73.68     17.38 o 
   6  10   4      318.59      350.05     33.10 o 
   7  10   4       25.85       64.05     36.30 o 
   8  10   4        8.25       30.27     31.20 o 
   1  11   4      119.66       91.59      8.59 o 
   2  11   4       42.72       39.11     11.65 o 
   3  11   4      326.87      285.47     22.94 o 
   4  11   4       12.69       -7.84     13.95 o 
   5  11   4      224.53      259.49     25.52 o 
   6  11   4        5.14       47.66     24.95 o 
   7  11   4       21.72       31.83     25.90 o 
   8  11   4        3.41       -7.96     28.74 o 
   0  12   4     2165.27     2201.31     54.98 o 
   1  12   4      109.07      170.59     16.27 o 
   2  12   4      332.78      394.84     26.37 o 
   3  12   4      561.53      532.93     26.92 o 
   4  12   4     1387.84     1284.58     45.59 o 
   5  12   4        1.42       34.18     22.65 o 
   6  12   4      908.69      919.07     52.96 o 
   7  12   4       31.08       49.84     28.06 o 
   1  13   4       19.56       31.26     14.39 o 
   2  13   4       54.67       72.92     16.93 o 
   3  13   4      514.22      555.76     27.72 o 
   4  13   4      195.53      219.02     26.84 o 
   5  13   4      596.53      680.79     70.82 o 
   6  13   4       11.13       25.81     24.15 o 
   7  13   4      217.47      168.00     36.38 o 
   0  14   4      562.26      570.79     32.16 o 
   1  14   4      286.54      306.99     20.76 o 
   2  14   4      389.62      428.18     27.62 o 
   3  14   4      415.04      437.85     31.53 o 
   4  14   4       24.92        4.25     18.63 o 
   5  14   4        3.64        5.19     22.18 o 
   6  14   4        2.65       30.54     26.46 o 
   7  14   4       42.79       11.74     28.67 o 
   1  15   4     1261.79     1266.89     37.53 o 
   2  15   4       21.18       25.38     17.74 o 
   3  15   4     1266.83     1330.14     51.69 o 
   4  15   4        6.47       13.74     20.18 o 
   5  15   4      850.26      853.71     52.62 o 
   6  15   4        8.74       71.65     37.20 o 
   0  16   4       40.93       30.19     31.89 o 
   1  16   4      197.86      172.09     22.35 o 
   2  16   4      133.29      191.10     29.01 o 
   3  16   4      121.80      105.41     26.17 o 
   4  16   4      564.97      561.13     40.85 o 
   5  16   4       10.12        8.89     27.07 o 
   6  16   4       98.54       73.99     35.89 o 
   1  17   4      214.67      286.18     34.27 o 
   2  17   4        1.32      -13.72     20.31 o 
   3  17   4      260.17      220.63     28.51 o 
   4  17   4      204.12      215.90     46.63 o 
   5  17   4       22.19       69.68     39.02 o 
   0  18   4      799.90      731.59     76.54 o 
   1  18   4       56.04       64.56     27.52 o 
   2  18   4      336.22      374.33     38.79 o 
   3  18   4      155.39      123.46     31.25 o 
   4  18   4      430.60      390.89     41.76 o 
   1  19   4      130.28      150.95     49.07 o 
   2  19   4        5.09        1.73     24.06 o 
   3  19   4      103.30       92.75     33.53 o 
   0  20   4       51.35       62.27     58.16 o 
   1  20   4       19.81       27.65     35.66 o 
   1   1   5    14696.01    14441.81     84.01 o 
   2   1   5      463.69      621.54     11.78 o 
   3   1   5     5661.41     5235.07     48.40 o 
   4   1   5      182.95      150.94     10.53 o 
   5   1   5     2580.84     2513.73     39.73 o 
   6   1   5        3.20       21.58     11.54 o 
   7   1   5     1939.00     2047.63     53.21 o 
   8   1   5       33.51       23.77     19.45 o 
   9   1   5      815.98      843.37     56.05 o 
   0   2   5     3292.05     3407.26     40.94 o 
   1   2   5      124.91      128.92      7.85 o 
   2   2   5     2571.73     2589.65     26.57 o 
   3   2   5       11.93       38.76     10.20 o 
   4   2   5     4831.04     4867.12     54.32 o 
   5   2   5        0.20       -9.09      9.09 o 
   6   2   5     1632.84     1630.80     35.89 o 
   7   2   5       60.23       94.98     20.67 o 
   8   2   5      943.80      939.28     45.89 o 
   9   2   5       10.44       18.90     23.87 o 
   1   3   5     2009.76     2139.31     22.65 o 
   2   3   5      370.72      460.91     14.33 o 
   3   3   5        1.36       67.45     13.34 o 
   4   3   5        0.21       15.03     11.20 o 
   5   3   5       13.47       61.38     18.09 o 
   6   3   5        0.75       15.98     11.34 o 
   7   3   5        2.28        8.19     14.28 o 
   8   3   5        2.06        0.44     20.16 o 
   9   3   5       10.52      -20.80     25.67 o 
   0   4   5      445.49      412.28     14.43 o 
   1   4   5      946.94     1082.42     17.22 o 
   2   4   5     1386.45     1284.69     19.08 o 
   3   4   5      461.48      516.88     16.10 o 
   4   4   5     6009.47     5917.13     61.00 o 
   5   4   5       46.00       48.97     12.11 o 
   6   4   5      608.57      635.67     23.08 o 
   7   4   5      621.16      535.33     28.14 o 
   8   4   5     1121.07     1075.12     53.87 o 
   9   4   5       97.39       80.12     32.00 o 
   1   5   5     5939.08     5431.57     42.30 o 
   2   5   5     2995.78     3256.64     42.37 o 
   3   5   5     4274.43     4173.21     44.03 o 
   4   5   5       79.60      145.66     13.79 o 
   5   5   5     4744.47     4440.83     66.71 o 
   6   5   5        0.11        8.86     12.99 o 
   7   5   5      910.92      852.07     39.40 o 
   8   5   5      207.35      273.50     37.65 o 
   9   5   5      478.38      432.37     45.53 o 
   0   6   5      744.94      721.97     27.35 o 
   1   6   5      296.61      247.51     13.45 o 
   2   6   5       83.77      129.28      8.99 o 
   3   6   5       17.96       31.78     12.29 o 
   4   6   5      105.58      128.42      9.89 o 
   5   6   5       32.19       66.94     19.79 o 
   6   6   5        0.13        8.96     16.82 o 
   7   6   5       12.34       39.17     20.68 o 
   8   6   5      398.52      387.87     39.56 o 
   9   6   5       34.83      258.75     93.38 o 
   1   7   5     4316.69     4037.06     41.29 o 
   2   7   5      431.39      485.09     16.04 o 
   3   7   5     3255.48     3142.89     48.02 o 
   4   7   5        1.67        1.04      9.78 o 
   5   7   5     1794.00     1735.30     47.69 o 
   6   7   5       42.54       68.81     19.99 o 
   7   7   5      596.50      570.25     36.34 o 
   8   7   5        5.35       19.58     27.27 o 
   9   7   5      137.29      146.40     39.90 o 
   0   8   5     6882.94     6831.56    131.59 o 
   1   8   5      225.19      212.51     14.91 o 
   2   8   5     7307.53     7368.13     90.54 o 
   3   8   5      570.34      559.88     25.00 o 
   4   8   5     3036.20     3029.29     53.08 o 
   5   8   5       55.54      114.15     25.14 o 
   6   8   5     1461.88     1476.42     48.94 o 
   7   8   5      114.07      211.73     36.98 o 
   8   8   5     1103.68     1009.29     57.35 o 
   1   9   5       91.05      109.59     10.45 o 
   2   9   5     1056.54     1190.33     31.42 o 
   3   9   5       15.34       18.46     13.90 o 
   4   9   5       23.70       30.55     14.42 o 
   5   9   5      207.14      276.45     25.34 o 
   6   9   5        3.18      -19.04     19.04 o 
   7   9   5        0.17       35.48     27.47 o 
   8   9   5       30.74       -4.13     29.98 o 
   0  10   5     2497.31     2436.95     53.17 o 
   1  10   5       37.74       92.66     13.93 o 
   2  10   5      848.36      878.87     29.40 o 
   3  10   5       79.67      167.96     23.93 o 
   4  10   5      710.06      779.01     29.59 o 
   5  10   5       72.83       62.57     20.15 o 
   6  10   5      305.62      321.80     32.97 o 
   7  10   5       70.06       28.90     25.38 o 
   8  10   5      247.35      263.90     44.36 o 
   1  11   5     1347.67     1222.54     26.07 o 
   2  11   5       32.15       78.13     17.02 o 
   3  11   5     1982.36     1904.17     47.83 o 
   4  11   5       14.29       23.11     15.59 o 
   5  11   5     1199.79     1108.23     44.51 o 
   6  11   5       28.15       42.83     24.24 o 
   7  11   5      362.07      407.41     39.44 o 
   8  11   5        7.27       -2.48     27.91 o 
   0  12   5       23.89       24.56     16.34 o 
   1  12   5       24.34       74.28     24.22 o 
   2  12   5      339.41      353.57     23.48 o 
   3  12   5       70.62       85.43     19.25 o 
   4  12   5       52.80       51.93     16.81 o 
   5  12   5      162.00      142.65     27.97 o 
   6  12   5      115.79      204.94     34.00 o 
   7  12   5       92.67       66.66     30.07 o 
   1  13   5       97.64      105.59     20.03 o 
   2  13   5        0.02       -8.45     15.27 o 
   3  13   5       85.58      135.70     21.22 o 
   4  13   5       12.48       37.99     19.81 o 
   5  13   5      406.82      403.39     37.61 o 
   6  13   5        2.93       18.72     24.78 o 
   7  13   5       45.32       39.70     27.73 o 
   0  14   5     1025.01      987.08     51.08 o 
   1  14   5       38.89       33.72     15.24 o 
   2  14   5      877.02      890.11     35.07 o 
   3  14   5       22.52       38.61     17.87 o 
   4  14   5      779.71      783.16     41.72 o 
   5  14   5       33.77       42.63     26.64 o 
   6  14   5      221.95      261.54     39.38 o 
   1  15   5       50.37       48.98     17.23 o 
   2  15   5        0.23      -15.89     18.84 o 
   3  15   5        0.34       -8.28     19.21 o 
   4  15   5        4.40       21.96     34.42 o 
   5  15   5        0.18       27.07     32.40 o 
   6  15   5        4.30       26.79     27.13 o 
   0  16   5      276.42      292.03     36.86 o 
   1  16   5       22.01       21.96     19.68 o 
   2  16   5      360.63      359.83     35.77 o 
   3  16   5       13.37       65.68     26.26 o 
   4  16   5      134.49      142.98     32.42 o 
   5  16   5       11.54       13.27     28.42 o 
   1  17   5      300.58      305.22     34.70 o 
   2  17   5       49.43       59.37     30.88 o 
   3  17   5       57.81      113.71     29.68 o 
   4  17   5       21.94        2.20     24.97 o 
   5  17   5      253.05      245.67     39.68 o 
   0  18   5      438.04      488.87     68.24 o 
   1  18   5       22.71       25.43     25.39 o 
   2  18   5        1.91       14.97     23.59 o 
   3  18   5      207.58      134.67     38.55 o 
   4  18   5       68.89       59.83     37.82 o 
   1  19   5      191.69      178.57     42.22 o 
   2  19   5        0.00       62.35     46.39 o 
   3  19   5      144.81      158.86     41.13 o 
   0  20   5       36.25      -26.08     54.02 o 
   0   0   6    22144.80    22268.61    270.65 o 
   1   0   6     6809.18     7814.37     81.37 o 
   2   0   6    18398.90    19530.92    243.61 o 
   3   0   6     2067.03     2057.95     45.26 o 
   4   0   6     6238.97     6038.06    197.43 o 
   5   0   6        4.91       67.81     21.34 o 
   6   0   6     2158.07     2274.09     71.66 o 
   7   0   6       27.38        0.75     23.06 o 
   8   0   6     3003.28     2801.07    101.00 o 
   9   0   6      175.36      217.96     86.01 o 
   1   1   6     2695.51     2652.82     29.42 o 
   2   1   6      367.54      446.75      8.16 o 
   3   1   6      300.42      231.62      9.97 o 
   4   1   6      460.65      500.53     14.71 o 
   5   1   6       76.77       70.94     14.51 o 
   6   1   6        3.85       19.97     17.53 o 
   7   1   6      593.29      546.36     31.24 o 
   8   1   6        4.95       33.97     22.58 o 
   9   1   6       44.29       27.66     28.85 o 
   0   2   6      205.09      171.61     13.88 o 
   1   2   6        5.86        5.12      4.97 o 
   2   2   6     1143.52     1286.08     18.51 o 
   3   2   6       54.63       38.27      7.19 o 
   4   2   6     1730.96     1920.10     29.25 o 
   5   2   6       26.80       63.62     13.77 o 
   6   2   6      479.94      453.82     25.55 o 
   7   2   6      125.46      175.01     22.49 o 
   8   2   6      145.12      161.06     29.10 o 
   9   2   6        0.24       27.92     30.39 o 
   1   3   6    13286.95    12914.35     88.44 o 
   2   3   6      358.63      407.50     11.74 o 
   3   3   6     4839.62     4543.54     45.25 o 
   4   3   6       35.25       52.13     13.35 o 
   5   3   6     1793.67     1655.21     38.06 o 
   6   3   6       22.02       25.52     13.42 o 
   7   3   6     2403.45     2355.68     63.27 o 
   8   3   6        0.20        2.44     21.68 o 
   9   3   6      379.96      445.89     49.22 o 
   0   4   6      628.63      626.21     20.58 o 
   1   4   6     1214.02     1309.93     17.96 o 
   2   4   6     3903.35     3762.77     58.51 o 
   3   4   6       37.80       89.75     12.10 o 
   4   4   6       45.66       76.73     14.93 o 
   5   4   6      185.70      224.17     21.83 o 
   6   4   6      537.10      501.86     27.65 o 
   7   4   6      113.96       86.22     26.16 o 
   8   4   6      387.80      401.52     38.42 o 
   9   4   6        0.10       -4.58     25.36 o 
   1   5   6       32.06       22.16      9.93 o 
   2   5   6      879.09      993.14     22.72 o 
   3   5   6       13.91       41.84     10.12 o 
   4   5   6       94.49      109.69     12.94 o 
   5   5   6      220.67      200.03     17.06 o 
   6   5   6       94.68      107.40     20.19 o 
   7   5   6        5.76        5.57     20.60 o 
   8   5   6        5.06       -0.12     20.93 o 
   9   5   6      200.06      205.46     41.43 o 
   0   6   6     8523.42     8804.10    105.43 o 
   1   6   6       13.75       31.49     10.46 o 
   2   6   6     4639.03     4587.57     50.62 o 
   3   6   6        7.04       16.81     10.56 o 
   4   6   6     4657.54     4464.13     61.67 o 
   5   6   6      125.07      164.09     22.08 o 
   6   6   6     1111.70     1164.67     43.30 o 
   7   6   6       56.27       43.57     24.73 o 
   8   6   6     1274.21     1257.53     59.28 o 
   9   6   6       21.14       22.17     31.49 o 
   1   7   6     1084.18     1082.45     22.51 o 
   2   7   6      354.69      446.44     18.42 o 
   3   7   6     2218.02     2019.20     46.60 o 
   4   7   6       17.39       19.01     15.38 o 
   5   7   6      782.20      789.05     34.05 o 
   6   7   6        2.15       17.75     18.42 o 
   7   7   6      584.63      627.89     51.79 o 
   8   7   6       37.18       -6.75     27.16 o 
   0   8   6     2916.15     2983.00     57.17 o 
   1   8   6        0.02       23.49     14.40 o 
   2   8   6      105.29      105.17     15.46 o 
   3   8   6       48.44       41.37     12.26 o 
   4   8   6     1352.94     1290.70     39.89 o 
   5   8   6      173.01      154.78     22.57 o 
   6   8   6       99.94      151.06     33.84 o 
   7   8   6       56.02       19.77     20.05 o 
   8   8   6      432.11      484.74     46.89 o 
   1   9   6     4849.21     4667.00     52.36 o 
   2   9   6        8.13        4.84     11.90 o 
   3   9   6     1684.14     1626.20     38.22 o 
   4   9   6      132.03      247.57     23.99 o 
   5   9   6     2996.54     2930.48     65.60 o 
   6   9   6     1048.19      895.91     40.14 o 
   7   9   6      205.15      337.92     36.31 o 
   8   9   6      100.77      123.31     35.90 o 
   0  10   6     1224.04     1148.21     38.51 o 
   1  10   6        2.53       30.07     15.18 o 
   2  10   6      119.10      157.23     18.41 o 
   3  10   6        7.34       14.86     13.44 o 
   4  10   6      204.84      246.83     23.41 o 
   5  10   6      111.42      122.40     23.53 o 
   6  10   6        3.25       23.08     21.51 o 
   7  10   6       19.79       15.81     23.86 o 
   8  10   6      245.25      214.44     40.53 o 
   1  11   6      233.88      228.54     14.79 o 
   2  11   6        1.00       30.25     15.51 o 
   3  11   6       75.58       73.91     17.99 o 
   4  11   6       15.47       29.27     18.86 o 
   5  11   6      197.61      204.58     25.82 o 
   6  11   6        9.34        8.45     20.51 o 
   7  11   6       34.85       33.68     26.07 o 
   0  12   6     3324.76     3030.47     78.26 o 
   1  12   6       25.42       45.48     16.13 o 
   2  12   6      844.80      843.39     45.28 o 
   3  12   6        0.23       18.63     15.25 o 
   4  12   6      523.43      588.63     34.66 o 
   5  12   6        9.36       29.92     24.82 o 
   6  12   6      136.84      185.23     31.93 o 
   7  12   6       32.27       14.13     33.82 o 
   1  13   6     1148.35     1091.05     36.03 o 
   2  13   6       15.92        4.00     14.61 o 
   3  13   6        6.33       11.58     16.80 o 
   4  13   6       87.78       49.15     20.94 o 
   5  13   6      321.92      382.37     41.84 o 
   6  13   6      417.53      371.95     41.17 o 
   7  13   6        4.82       22.38     32.79 o 
   0  14   6       64.95       62.89     23.71 o 
   1  14   6       54.70       86.46     18.42 o 
   2  14   6       33.09       43.61     18.20 o 
   3  14   6        6.44        0.86     15.80 o 
   4  14   6      124.50      141.41     29.17 o 
   5  14   6       28.40      134.55     31.12 o 
   6  14   6        3.84       38.43     27.89 o 
   1  15   6     1118.08     1005.84     37.34 o 
   2  15   6       11.65       44.18     21.65 o 
   3  15   6      691.03      720.73     41.07 o 
   4  15   6        3.54       21.76     30.93 o 
   5  15   6      705.28      727.09     50.83 o 
   6  15   6        0.64       16.29     27.21 o 
   0  16   6      316.20      308.14     40.37 o 
   1  16   6        4.45       33.71     20.29 o 
   2  16   6      164.94      207.19     26.65 o 
   3  16   6       36.81       19.52     22.30 o 
   4  16   6       70.46       59.54     27.66 o 
   5  16   6       11.76       21.12     29.11 o 
   1  17   6       34.31       85.28     27.44 o 
   2  17   6        0.04      -13.85     24.26 o 
   3  17   6      366.84      330.43     44.82 o 
   4  17   6        7.46       25.82     31.83 o 
   0  18   6      146.23      218.45     48.76 o 
   1  18   6       21.22       18.59     25.88 o 
   2  18   6      489.37      459.63     46.80 o 
   3  18   6        7.89       34.45     30.45 o 
   1  19   6      125.30      194.88     40.22 o 
   2  19   6        1.14       19.48     32.82 o 
   1   1   7     9080.02     9202.52     99.35 o 
   2   1   7      276.20      223.96      9.49 o 
   3   1   7     4932.48     4550.01    100.39 o 
   4   1   7       47.61       14.59     12.93 o 
   5   1   7     1447.36     1323.17     34.94 o 
   6   1   7        3.74        3.80     12.72 o 
   7   1   7     1429.95     1392.24     48.53 o 
   8   1   7        5.72       21.82     24.13 o 
   9   1   7      557.55      532.53     73.21 o 
   0   2   7     7175.52     7613.82     90.06 o 
   1   2   7      356.03      383.46     11.00 o 
   2   2   7     4208.37     4339.51     43.00 o 
   3   2   7       10.55       15.68      6.98 o 
   4   2   7     2258.40     2236.95     38.46 o 
   5   2   7       61.68       65.64     14.63 o 
   6   2   7      914.73      900.34     30.42 o 
   7   2   7        7.65       17.91     19.68 o 
   8   2   7      794.13      779.91     47.82 o 
   9   2   7       12.07      -19.15     32.67 o 
   1   3   7       17.92        4.85      5.99 o 
   2   3   7      476.82      516.14     22.44 o 
   3   3   7       54.29       36.85      8.28 o 
   4   3   7       51.51      101.98     18.95 o 
   5   3   7      115.60      177.53     15.41 o 
   6   3   7       19.14       14.32     16.17 o 
   7   3   7       19.23        7.94     17.78 o 
   8   3   7        3.42       -1.57     20.98 o 
   9   3   7       21.72       16.66     31.69 o 
   0   4   7    10259.18    11108.16    124.63 o 
   1   4   7      633.92      682.49     19.99 o 
   2   4   7      595.81      568.26     14.09 o 
   3   4   7      955.19      860.86     22.74 o 
   4   4   7      745.52      733.92     24.32 o 
   5   4   7      244.04      276.81     18.07 o 
   6   4   7      246.17      304.50     25.06 o 
   7   4   7       71.98       93.28     27.11 o 
   8   4   7      297.02      349.94     42.63 o 
   9   4   7      114.02      185.20     39.60 o 
   1   5   7     6055.81     5978.81     54.98 o 
   2   5   7        4.58       22.10     14.58 o 
   3   5   7     3952.69     4040.91     55.83 o 
   4   5   7      193.03      226.52     16.79 o 
   5   5   7       61.65       79.68     13.91 o 
   6   5   7       85.94      155.72     25.84 o 
   7   5   7     1013.80      932.49     47.36 o 
   8   5   7       12.63       44.32     31.22 o 
   0   6   7     1222.12     1026.42     27.59 o 
   1   6   7      129.95      170.76     12.58 o 
   2   6   7      112.79      122.39     12.36 o 
   3   6   7       93.10      112.48     15.16 o 
   4   6   7        0.22        8.70     10.03 o 
   5   6   7        4.40        5.98     14.95 o 
   6   6   7        3.81       15.37     16.66 o 
   7   6   7       36.57       65.48     27.86 o 
   8   6   7       18.47       19.04     24.55 o 
   1   7   7     2717.91     2415.85     48.33 o 
   2   7   7       94.63       98.92     10.43 o 
   3   7   7     1598.65     1646.64     42.41 o 
   4   7   7      115.21      134.21     21.14 o 
   5   7   7      546.57      587.27     33.63 o 
   6   7   7       13.16       30.84     19.97 o 
   7   7   7      600.80      559.06     50.93 o 
   8   7   7       10.24      -13.61     28.52 o 
   0   8   7     8207.94     7445.73    106.52 o 
   1   8   7      223.21      265.56     15.71 o 
   2   8   7     2436.42     2156.96     36.11 o 
   3   8   7       18.60       54.04     19.80 o 
   4   8   7     1058.57     1094.75     40.48 o 
   5   8   7       56.30       27.04     17.99 o 
   6   8   7      423.84      430.24     31.95 o 
   7   8   7        0.02       22.41     24.18 o 
   8   8   7      635.15      704.50     56.37 o 
   1   9   7        1.19        9.20     11.03 o 
   2   9   7       34.14       60.17     15.62 o 
   3   9   7       84.92      142.82     22.71 o 
   4   9   7      233.17      193.75     22.90 o 
   5   9   7      574.70      628.20     44.38 o 
   6   9   7       33.64       29.92     20.96 o 
   7   9   7       30.38       69.10     32.17 o 
   8   9   7        0.32      -30.72     30.72 o 
   0  10   7     1708.70     1476.88     42.81 o 
   1  10   7       30.95       72.97     14.78 o 
   2  10   7     1227.78     1137.54     34.12 o 
   3  10   7        4.93       25.32     14.23 o 
   4  10   7      997.82     1015.95     39.11 o 
   5  10   7       81.32       92.81     23.10 o 
   6  10   7     1053.11      978.96     46.01 o 
   7  10   7      113.52      167.60     43.35 o 
   1  11   7     1456.21     1424.00     33.54 o 
   2  11   7       15.06        2.90     14.53 o 
   3  11   7      714.66      711.67     29.54 o 
   4  11   7      126.96      146.68     23.81 o 
   5  11   7      729.75      822.99     44.58 o 
   6  11   7       56.60       82.65     31.89 o 
   7  11   7      291.68      354.81     45.24 o 
   0  12   7      152.91      188.88     22.67 o 
   1  12   7        2.31      -15.46     15.46 o 
   2  12   7       14.00       26.34     16.05 o 
   3  12   7        5.17        3.74     15.12 o 
   4  12   7       33.63       17.65     19.20 o 
   5  12   7      173.52      170.04     25.66 o 
   6  12   7        5.78       60.28     29.17 o 
   7  12   7      240.35      177.03     40.29 o 
   1  13   7      849.59      822.54     32.10 o 
   2  13   7      168.77      210.00     22.21 o 
   3  13   7      822.49      813.43     36.02 o 
   4  13   7       41.28       72.71     23.95 o 
   5  13   7      191.21      231.33     45.34 o 
   6  13   7        5.56       14.42     26.37 o 
   0  14   7     2933.12     2866.90    100.34 o 
   1  14   7        0.43       36.92     18.18 o 
   2  14   7     1120.31     1108.17     45.95 o 
   3  14   7        7.03       13.23     19.22 o 
   4  14   7      719.12      713.18     47.38 o 
   5  14   7      146.57      160.84     35.37 o 
   6  14   7      800.02      743.95     53.62 o 
   1  15   7       61.77       68.68     21.21 o 
   2  15   7       21.30       17.52     18.76 o 
   3  15   7        2.02        4.82     21.00 o 
   4  15   7        1.25       39.83     29.39 o 
   5  15   7       21.99       29.75     25.84 o 
   0  16   7     1311.79     1143.72     76.35 o 
   1  16   7       42.94       72.31     24.24 o 
   2  16   7      433.40      389.11     32.36 o 
   3  16   7       56.57       88.25     26.99 o 
   4  16   7      329.56      345.43     39.16 o 
   5  16   7       30.24       21.22     26.96 o 
   1  17   7     1344.14     1208.69     55.25 o 
   2  17   7        0.11        3.81     23.00 o 
   3  17   7      560.11      593.22     59.58 o 
   4  17   7       34.80       39.42     30.98 o 
   0  18   7      374.18      300.31     52.33 o 
   1  18   7      151.44      214.17     55.61 o 
   2  18   7       20.94       27.62     30.66 o 
   3  18   7       12.44       44.32     34.75 o 
   1  19   7       27.60       35.87     40.34 o 
   0   0   8      757.56      457.59     49.59 o 
   1   0   8     3501.65     3708.65     55.70 o 
   2   0   8    18393.22    17730.45    179.29 o 
   3   0   8      222.51      257.09     24.01 o 
   4   0   8       52.16      100.42     21.11 o 
   5   0   8     1472.12     1424.21     54.33 o 
   6   0   8     1262.51     1333.19     57.29 o 
   7   0   8       59.11      103.72     62.71 o 
   8   0   8      950.30      953.11     77.69 o 
   9   0   8       12.60       39.44     53.15 o 
   1   1   8       13.43       23.91      7.44 o 
   2   1   8       31.82       44.23      6.36 o 
   3   1   8      938.97      904.91     23.92 o 
   4   1   8     1207.97     1180.57     31.39 o 
   5   1   8      606.81      616.82     27.12 o 
   6   1   8      101.85      109.37     22.54 o 
   7   1   8      227.40      270.87     40.84 o 
   8   1   8        8.08       39.41     29.43 o 
   9   1   8       94.57       96.98     39.93 o 
   0   2   8     3686.38     3720.77     57.30 o 
   1   2   8       72.06      114.36      8.82 o 
   2   2   8      849.82      844.03     17.67 o 
   3   2   8       64.70       80.20     11.07 o 
   4   2   8      657.99      726.65     23.73 o 
   5   2   8        1.32       35.18     20.94 o 
   6   2   8      313.62      376.29     28.61 o 
   7   2   8       55.43       60.37     22.76 o 
   8   2   8      237.94      223.92     38.85 o 
   9   2   8        2.39      -12.58     39.00 o 
   1   3   8     2865.42     2677.52     32.40 o 
   2   3   8      149.06      138.95      9.27 o 
   3   3   8     5067.91     4965.09     64.42 o 
   4   3   8      372.00      349.97     20.62 o 
   5   3   8      203.02      250.44     23.02 o 
   6   3   8       61.82       33.25     18.28 o 
   7   3   8     1314.85     1311.73     54.64 o 
   8   3   8        7.59       65.18     31.82 o 
   0   4   8     1766.91     2044.00     41.39 o 
   1   4   8      568.64      640.54     20.30 o 
   2   4   8     1201.97     1059.74     23.25 o 
   3   4   8       87.26       96.86     14.12 o 
   4   4   8      113.01      173.60     16.41 o 
   5   4   8      307.33      296.88     24.05 o 
   6   4   8       30.51       92.51     28.95 o 
   7   4   8      104.04      161.42     33.64 o 
   8   4   8      265.55      282.27     39.81 o 
   1   5   8     1356.49     1301.30     22.19 o 
   2   5   8       18.03       23.21      8.45 o 
   3   5   8       52.16       52.41     12.98 o 
   4   5   8      126.18      156.80     20.99 o 
   5   5   8     2107.92     1792.73     40.89 o 
   6   5   8      212.78      242.39     28.30 o 
   7   5   8       23.16        7.33     21.10 o 
   8   5   8        4.83       53.87     28.89 o 
   0   6   8     9533.53     9502.30    126.09 o 
   1   6   8      121.38      164.72     11.76 o 
   2   6   8     4637.61     4472.77     55.36 o 
   3   6   8        8.76        1.73     10.14 o 
   4   6   8     2685.92     2538.85     55.28 o 
   5   6   8       64.08      105.72     20.17 o 
   6   6   8     2169.52     2151.41     70.32 o 
   7   6   8        0.04        4.34     22.06 o 
   8   6   8      467.76      490.00     44.70 o 
   1   7   8      723.35      785.95     24.19 o 
   2   7   8        3.74       -6.33     11.46 o 
   3   7   8      989.91      990.11     30.39 o 
   4   7   8       45.00       46.46     20.59 o 
   5   7   8        4.13       16.87     17.09 o 
   6   7   8      195.89      250.92     32.54 o 
   7   7   8      474.70      468.58     41.24 o 
   8   7   8        0.30      -13.79     27.98 o 
   0   8   8     3845.94     3828.11     69.44 o 
   1   8   8      511.26      568.54     21.95 o 
   2   8   8      853.19      806.71     24.43 o 
   3   8   8      100.09      152.11     28.38 o 
   4   8   8      444.01      437.33     29.02 o 
   5   8   8        6.25       19.71     18.64 o 
   6   8   8     1152.94     1120.97     54.30 o 
   7   8   8        7.02        5.12     23.98 o 
   8   8   8        8.15       36.56     30.80 o 
   1   9   8     8276.06     8624.87    103.50 o 
   2   9   8       24.72       17.39     14.33 o 
   3   9   8     1997.44     2099.77     52.21 o 
   4   9   8      105.17      126.37     25.39 o 
   5   9   8     2673.45     2499.16     66.49 o 
   6   9   8      343.59      375.74     33.90 o 
   7   9   8      587.81      577.82     46.95 o 
   0  10   8     1121.81      964.88     38.05 o 
   1  10   8      310.69      307.28     18.99 o 
   2  10   8      633.18      611.28     28.81 o 
   3  10   8        5.76       42.15     20.43 o 
   4  10   8      136.87      213.37     25.57 o 
   5  10   8       99.69       52.02     22.14 o 
   6  10   8      427.01      409.52     34.46 o 
   7  10   8       48.04      100.85     38.46 o 
   1  11   8      307.94      364.56     23.85 o 
   2  11   8       57.77       64.63     17.15 o 
   3  11   8      134.07      176.27     23.04 o 
   4  11   8       86.90      103.46     25.92 o 
   5  11   8      208.78      206.98     32.21 o 
   6  11   8        1.54       49.29     28.43 o 
   7  11   8       31.73       23.38     29.36 o 
   0  12   8     4651.83     4404.45    111.80 o 
   1  12   8      137.23      149.29     19.87 o 
   2  12   8      960.22      917.25     35.14 o 
   3  12   8       86.34      108.47     23.31 o 
   4  12   8     1380.95     1306.43     49.17 o 
   5  12   8       31.31       43.40     23.89 o 
   6  12   8      708.98      714.15     54.72 o 
   1  13   8     1923.79     1782.31     47.16 o 
   2  13   8       37.99       30.61     18.53 o 
   3  13   8      336.74      311.58     29.86 o 
   4  13   8       82.52       60.24     23.39 o 
   5  13   8      428.94      487.42     43.56 o 
   6  13   8      314.83      261.91     42.01 o 
   0  14   8      297.75      337.76     42.94 o 
   1  14   8        5.42       62.47     33.69 o 
   2  14   8       38.04       63.31     20.95 o 
   3  14   8       15.78       11.44     20.22 o 
   4  14   8        2.44       21.50     25.75 o 
   5  14   8       47.70       36.53     26.99 o 
   6  14   8       71.70       74.43     35.85 o 
   1  15   8      985.67     1010.58     49.94 o 
   2  15   8        7.68       41.53     20.33 o 
   3  15   8      755.17      735.86     52.60 o 
   4  15   8       13.02       10.03     24.63 o 
   5  15   8      366.69      461.39     46.42 o 
   0  16   8     1395.77     1187.97     77.47 o 
   1  16   8      183.88      145.41     28.62 o 
   2  16   8      132.56      163.39     32.04 o 
   3  16   8       78.78       69.96     33.35 o 
   4  16   8      334.44      326.25     41.43 o 
   1  17   8        0.86       10.36     21.85 o 
   2  17   8        9.13        2.54     27.48 o 
   3  17   8       25.12       10.55     32.41 o 
   0  18   8       49.46       24.76     36.36 o 
   1  18   8       72.48       47.97     34.76 o 
   2  18   8      292.60      272.24     45.56 o 
   1   1   9     3069.32     3275.58     42.53 o 
   2   1   9       60.48      105.95     13.96 o 
   3   1   9     3082.56     2995.92     47.85 o 
   4   1   9      101.82      164.35     17.74 o 
   5   1   9     2777.42     2692.37     54.37 o 
   6   1   9      126.27      172.96     24.46 o 
   7   1   9      537.61      546.73     42.08 o 
   8   1   9        2.12       14.38     26.46 o 
   0   2   9     2062.36     1782.67     39.62 o 
   1   2   9        0.61       -1.60      7.00 o 
   2   2   9     3296.87     3188.49     43.07 o 
   3   2   9       10.88       31.67      9.28 o 
   4   2   9     1188.04     1196.86     38.41 o 
   5   2   9       59.35       67.90     21.94 o 
   6   2   9      551.47      595.15     35.27 o 
   7   2   9        8.96       21.43     21.81 o 
   8   2   9      674.28      617.24     51.66 o 
   1   3   9      112.29      143.15     11.09 o 
   2   3   9      289.78      314.50     15.51 o 
   3   3   9       41.84       44.05     11.79 o 
   4   3   9       34.40       52.07     29.01 o 
   5   3   9      910.64      791.01     33.38 o 
   6   3   9       13.74       24.67     18.65 o 
   7   3   9       33.97       -3.85     21.16 o 
   8   3   9        6.27       10.64     28.11 o 
   0   4   9      429.74      376.13     20.51 o 
   1   4   9        2.61        4.34      7.68 o 
   2   4   9     5090.50     4849.74     70.02 o 
   3   4   9      803.19      785.19     25.73 o 
   4   4   9      145.07      184.51     17.32 o 
   5   4   9       86.53      137.60     22.08 o 
   6   4   9     1870.43     1791.87     70.66 o 
   7   4   9        6.27       48.31     24.96 o 
   8   4   9      164.57      218.03     42.16 o 
   1   5   9     4268.58     4306.78     50.42 o 
   2   5   9      319.45      306.24     22.91 o 
   3   5   9      595.25      556.15     24.23 o 
   4   5   9      165.24      165.26     17.43 o 
   5   5   9     3382.76     3313.83     66.57 o 
   6   5   9       82.25       50.88     24.63 o 
   7   5   9      227.26      284.57     36.49 o 
   8   5   9       53.27       87.52     36.38 o 
   0   6   9      349.42      375.42     32.30 o 
   1   6   9       42.94       63.43     12.31 o 
   2   6   9      113.21      120.32     15.31 o 
   3   6   9      402.96      362.93     26.05 o 
   4   6   9       80.15      117.42     18.43 o 
   5   6   9      117.12      156.72     27.47 o 
   6   6   9       70.00      100.36     30.59 o 
   7   6   9        7.58       29.80     23.36 o 
   8   6   9        0.04      -15.61     28.66 o 
   1   7   9     3256.32     3250.91     50.49 o 
   2   7   9      129.31      173.31     26.71 o 
   3   7   9      565.05      608.44     24.69 o 
   4   7   9      124.80      143.29     22.88 o 
   5   7   9     2353.99     2100.94     58.32 o 
   6   7   9        0.07       25.70     27.54 o 
   7   7   9      251.44      318.56     40.75 o 
   8   7   9        0.81        9.98     26.40 o 
   0   8   9     3636.69     3294.96     65.30 o 
   1   8   9      326.11      315.18     19.49 o 
   2   8   9     2267.82     2158.03     40.58 o 
   3   8   9      515.98      526.43     31.04 o 
   4   8   9     2290.22     2235.24     57.50 o 
   5   8   9        2.29        3.84     16.08 o 
   6   8   9     1950.51     1971.05     69.79 o 
   7   8   9       30.68       32.79     26.44 o 
   1   9   9       50.16       75.84     15.79 o 
   2   9   9      182.30      221.74     16.37 o 
   3   9   9      308.19      316.68     26.08 o 
   4   9   9       44.83       44.63     20.25 o 
   5   9   9      185.23      155.07     25.85 o 
   6   9   9       49.73       24.63     24.52 o 
   7   9   9        6.46       -2.29     25.59 o 
   0  10   9      462.63      347.02     33.42 o 
   1  10   9       27.63       31.00     13.05 o 
   2  10   9     1727.19     1605.05     42.63 o 
   3  10   9        2.69       28.28     22.04 o 
   4  10   9      645.80      633.81     37.32 o 
   5  10   9        0.23        5.94     20.82 o 
   6  10   9      350.30      294.54     36.82 o 
   7  10   9       12.37       26.18     32.24 o 
   1  11   9     2135.98     2079.96     49.78 o 
   2  11   9        0.65       12.06     15.59 o 
   3  11   9      510.59      581.00     36.14 o 
   4  11   9       34.26       27.75     21.07 o 
   5  11   9      519.18      524.75     38.20 o 
   6  11   9        4.43       34.25     30.56 o 
   0  12   9     2201.03     2109.25     71.78 o 
   1  12   9       48.14       70.96     18.31 o 
   2  12   9      412.50      357.94     26.16 o 
   3  12   9        0.99       41.16     24.40 o 
   4  12   9      175.22      210.74     29.78 o 
   5  12   9       35.80       42.78     24.83 o 
   6  12   9       29.73       39.39     32.52 o 
   1  13   9      249.73      340.87     29.33 o 
   2  13   9        3.90        9.15     18.21 o 
   3  13   9      339.61      382.35     33.25 o 
   4  13   9        5.85       38.86     23.87 o 
   5  13   9       45.32       83.67     29.94 o 
   6  13   9        1.72      -32.42     32.42 o 
   0  14   9       90.17      128.87     38.77 o 
   1  14   9        0.73        5.69     18.16 o 
   2  14   9     1735.35     1739.49     57.96 o 
   3  14   9       51.09       53.73     23.71 o 
   4  14   9      389.09      445.86     43.49 o 
   5  14   9        4.33      -29.15     29.15 o 
   1  15   9       10.43       42.21     28.67 o 
   2  15   9       24.75       17.38     23.10 o 
   3  15   9       36.27        4.37     20.94 o 
   4  15   9        7.48       24.33     27.97 o 
   0  16   9       68.06      111.91     70.78 o 
   1  16   9       37.51       71.28     33.43 o 
   2  16   9      712.26      882.37    106.85 o 
   3  16   9        0.27       15.83     31.27 o 
   4  16   9      162.64      213.08     44.10 o 
   1  17   9       92.10       73.65     30.80 o 
   2  17   9       58.38      126.23     41.66 o 
   3  17   9      511.13      490.36     63.46 o 
   0  18   9       36.39       -0.90     59.40 o 
   0   0  10     6053.77     6101.68    155.96 o 
   1   0  10      354.46      357.26     23.56 o 
   2   0  10    11684.54    11264.49    144.69 o 
   3   0  10      429.95      441.75     31.85 o 
   4   0  10     9227.06     9233.68    185.29 o 
   5   0  10      439.99      398.67     42.72 o 
   6   0  10     2003.39     1947.51     87.46 o 
   7   0  10      245.52      275.55     83.71 o 
   8   0  10     2233.98     2241.32    134.38 o 
   1   1  10      279.26      326.96     18.64 o 
   2   1  10     1545.66     1529.00     33.68 o 
   3   1  10     3721.58     3501.38     57.07 o 
   4   1  10     1526.67     1472.28     36.67 o 
   5   1  10      938.84      911.77     37.11 o 
   6   1  10      677.37      687.68     41.65 o 
   7   1  10      558.60      482.72     40.30 o 
   8   1  10      236.24      286.56     49.08 o 
   0   2  10     1151.54     1134.57     37.22 o 
   1   2  10       20.86       47.17     10.21 o 
   2   2  10      981.50      876.70     24.52 o 
   3   2  10       18.12       40.79     20.40 o 
   4   2  10       54.32       76.51     18.15 o 
   5   2  10       29.59       31.36     18.35 o 
   6   2  10      247.41      238.42     27.33 o 
   7   2  10       11.44       37.77     28.58 o 
   8   2  10      159.04      156.78     39.60 o 
   1   3  10     3434.19     3712.32     47.73 o 
   2   3  10     1041.48     1003.23     25.05 o 
   3   3  10     6088.69     6166.68    110.77 o 
   4   3  10      797.47      791.31     33.19 o 
   5   3  10     3503.39     3393.71     73.31 o 
   6   3  10      358.00      327.81     30.17 o 
   7   3  10      963.97      928.67     57.11 o 
   8   3  10      136.54      147.47     39.04 o 
   0   4  10       91.26      151.71     18.68 o 
   1   4  10     1897.24     1935.89     35.23 o 
   2   4  10     2807.07     2707.64     51.20 o 
   3   4  10      258.91      271.79     22.91 o 
   4   4  10     2817.67     2745.50     60.79 o 
   5   4  10       18.18       30.20     18.33 o 
   6   4  10      440.91      420.79     37.85 o 
   7   4  10       51.90       81.79     28.18 o 
   8   4  10      401.44      503.51     50.21 o 
   1   5  10       29.91       57.77     12.20 o 
   2   5  10      476.04      511.56     23.94 o 
   3   5  10      565.29      602.23     31.70 o 
   4   5  10      606.27      560.68     25.41 o 
   5   5  10      149.68      162.49     26.68 o 
   6   5  10      147.29      160.04     30.16 o 
   7   5  10       17.98        8.86     26.68 o 
   8   5  10       19.88       78.76     35.81 o 
   0   6  10     2641.02     2462.47     55.41 o 
   1   6  10      104.86      156.57     15.14 o 
   2   6  10     2336.93     2312.35     58.58 o 
   3   6  10      153.72      211.40     19.71 o 
   4   6  10     1484.99     1440.78     38.36 o 
   5   6  10        2.49       36.57     23.30 o 
   6   6  10     1101.63     1072.08     56.18 o 
   7   6  10       10.58       27.82     26.70 o 
   1   7  10     2030.26     1917.33     38.48 o 
   2   7  10      226.11      272.32     21.19 o 
   3   7  10      759.02      790.24     34.79 o 
   4   7  10       29.88       29.58     17.85 o 
   5   7  10      430.23      457.16     37.15 o 
   6   7  10       15.00       -1.86     20.16 o 
   7   7  10      253.15      248.24     38.41 o 
   0   8  10       57.14       97.21     27.01 o 
   1   8  10     3340.74     3070.47     53.31 o 
   2   8  10       58.56       96.15     17.26 o 
   3   8  10     1707.64     1570.41     57.38 o 
   4   8  10       15.07       54.05     21.66 o 
   5   8  10      111.52       95.88     27.60 o 
   6   8  10       70.40       81.54     29.76 o 
   7   8  10        1.87       44.46     31.52 o 
   1   9  10      837.17      866.04     28.22 o 
   2   9  10       11.84       31.54     14.35 o 
   3   9  10      300.98      375.19     27.87 o 
   4   9  10      116.62      146.00     26.60 o 
   5   9  10      979.15     1081.13     53.23 o 
   6   9  10        0.42      -24.91     24.91 o 
   7   9  10      429.41      332.46     49.69 o 
   0  10  10       50.61       40.47     24.94 o 
   1  10  10      288.61      300.25     19.93 o 
   2  10  10       44.00       46.44     18.69 o 
   3  10  10      227.67      289.54     27.78 o 
   4  10  10      339.23      323.86     30.90 o 
   5  10  10        4.56      -21.83     23.54 o 
   6  10  10      176.76      174.35     33.90 o 
   1  11  10      102.73      120.57     20.05 o 
   2  11  10        0.00        0.82     17.56 o 
   3  11  10       40.71       91.00     23.90 o 
   4  11  10        1.77       14.00     20.61 o 
   5  11  10       36.76       54.52     27.91 o 
   6  11  10        0.98       37.50     30.48 o 
   0  12  10        9.92      -13.55     21.11 o 
   1  12  10      457.78      425.58     30.49 o 
   2  12  10      276.77      352.14     30.74 o 
   3  12  10      298.13      316.09     30.25 o 
   4  12  10      631.52      685.71     43.41 o 
   5  12  10        2.25        4.06     24.43 o 
   6  12  10      413.40      480.30     54.75 o 
   1  13  10       23.00       20.21     20.53 o 
   2  13  10       15.55        4.22     19.55 o 
   3  13  10       55.33       30.68     23.41 o 
   4  13  10       81.84       93.97     27.70 o 
   5  13  10      245.66      263.92     42.71 o 
   0  14  10      139.37      156.49     44.16 o 
   1  14  10       12.64       27.01     22.83 o 
   2  14  10      415.52      380.45     38.45 o 
   3  14  10        2.85        4.07     20.70 o 
   4  14  10       96.55       86.65     32.46 o 
   5  14  10       37.24       51.91     40.51 o 
   1  15  10      763.61      744.71     50.09 o 
   2  15  10        8.20       30.93     27.98 o 
   3  15  10      568.76      568.13     45.11 o 
   4  15  10       10.52        6.41     30.90 o 
   0  16  10        8.56       40.28     34.74 o 
   1  16  10       46.75       34.15     27.83 o 
   2  16  10       73.33        3.30     24.83 o 
   3  16  10        0.18      -35.95     36.62 o 
   1  17  10      450.16      400.64     52.23 o 
   1   1  11     1665.19     1772.28     33.09 o 
   2   1  11        0.09        0.89      9.63 o 
   3   1  11     4452.59     4344.72     69.94 o 
   4   1  11        3.31       18.61     14.70 o 
   5   1  11     1303.65     1302.33     45.20 o 
   6   1  11      183.22      177.51     28.61 o 
   7   1  11     1094.53      967.19     59.27 o 
   8   1  11       40.00       23.12     34.82 o 
   0   2  11     1270.11     1298.02     40.95 o 
   1   2  11        1.73       14.24     10.94 o 
   2   2  11     3456.02     3231.99     51.06 o 
   3   2  11      304.36      286.54     23.28 o 
   4   2  11     1334.44     1345.51     42.87 o 
   5   2  11        1.68       18.28     22.01 o 
   6   2  11     1061.90      943.47     55.17 o 
   7   2  11       40.94      103.66     33.29 o 
   1   3  11       64.27       88.08     15.59 o 
   2   3  11      684.00      629.26     26.05 o 
   3   3  11       22.87       67.25     18.10 o 
   4   3  11        8.24       41.27     18.76 o 
   5   3  11        7.81       38.27     18.74 o 
   6   3  11       12.83       12.94     21.59 o 
   7   3  11       11.02       28.41     27.72 o 
   0   4  11     3622.60     3374.55    130.94 o 
   1   4  11      305.43      320.65     17.20 o 
   2   4  11       12.30       44.69     19.23 o 
   3   4  11       15.93       51.35     17.17 o 
   4   4  11     3391.84     3305.02     70.28 o 
   5   4  11        0.20       13.20     18.31 o 
   6   4  11      362.21      439.25     36.90 o 
   7   4  11       22.43       30.61     29.06 o 
   1   5  11      794.87      856.17     26.74 o 
   2   5  11      175.14      252.08     21.81 o 
   3   5  11     4096.67     4120.75     71.58 o 
   4   5  11       79.08      100.91     27.72 o 
   5   5  11      600.93      659.86     43.38 o 
   6   5  11        7.01        8.79     25.28 o 
   7   5  11     1590.60     1584.69     80.24 o 
   0   6  11       15.51       40.18     24.66 o 
   1   6  11        1.17       13.82     14.55 o 
   2   6  11       52.01       77.03     18.67 o 
   3   6  11       39.92       72.89     17.12 o 
   4   6  11      369.92      424.18     32.57 o 
   5   6  11       50.11       79.13     29.05 o 
   6   6  11       50.89       -1.09     22.37 o 
   7   6  11      107.14       75.40     35.35 o 
   1   7  11      624.53      707.43     25.47 o 
   2   7  11      115.23      164.57     21.95 o 
   3   7  11     1233.36     1260.66     42.28 o 
   4   7  11        1.67       10.99     22.63 o 
   5   7  11      666.42      641.10     44.85 o 
   6   7  11        1.06      106.30     33.25 o 
   7   7  11      398.09      409.72     49.76 o 
   0   8  11      933.90      965.08     45.39 o 
   1   8  11      781.96      802.34     28.26 o 
   2   8  11      954.02      980.94     33.15 o 
   3   8  11       13.00       28.89     23.85 o 
   4   8  11     2503.37     2391.05     63.16 o 
   5   8  11       57.67       64.94     27.07 o 
   6   8  11     1161.59     1171.45     61.52 o 
   7   8  11       18.22       36.50     30.12 o 
   1   9  11      105.22      132.33     17.73 o 
   2   9  11      298.60      361.35     28.57 o 
   3   9  11      104.43      141.80     24.51 o 
   4   9  11      187.59      167.96     27.11 o 
   5   9  11        2.73       26.20     25.11 o 
   6   9  11       87.56      133.45     32.77 o 
   0  10  11     1305.58     1311.75     58.04 o 
   1  10  11        0.00       10.46     14.68 o 
   2  10  11      200.09      264.28     27.38 o 
   3  10  11       16.32       59.83     24.03 o 
   4  10  11      788.07      749.18     42.97 o 
   5  10  11        4.73       14.17     25.20 o 
   6  10  11      146.48      164.88     36.81 o 
   1  11  11      645.81      637.82     35.41 o 
   2  11  11        1.89       -1.77     18.37 o 
   3  11  11      493.52      516.79     37.81 o 
   4  11  11        8.25       53.88     25.97 o 
   5  11  11      476.19      496.58     46.11 o 
   6  11  11       37.57       98.69     37.84 o 
   0  12  11      307.85      239.35     45.27 o 
   1  12  11      162.88      216.26     28.51 o 
   2  12  11      297.88      328.26     36.24 o 
   3  12  11        0.80       33.85     23.96 o 
   4  12  11       47.99       45.69     24.67 o 
   5  12  11       23.85       34.97     30.20 o 
   1  13  11      217.37      217.51     30.50 o 
   2  13  11      249.49      289.15     33.41 o 
   3  13  11      315.61      349.75     37.93 o 
   4  13  11      114.63      130.04     31.69 o 
   0  14  11     1181.66      904.67     79.18 o 
   1  14  11       87.29       77.73     29.57 o 
   2  14  11       59.99      138.43     33.43 o 
   3  14  11       15.83       15.25     33.33 o 
   4  14  11      925.29      917.09     68.46 o 
   1  15  11        4.43      -12.85     25.12 o 
   2  15  11       30.89       32.39     28.40 o 
   3  15  11        8.26       60.90     38.96 o 
   0  16  11      423.50      550.25     74.62 o 
   1  16  11       24.22       66.33     31.45 o 
   2  16  11       63.95      104.79     43.23 o 
   0   0  12     6790.58     6989.60    167.02 o 
   1   0  12     2173.74     1889.02     59.42 o 
   2   0  12       25.96       24.91     20.08 o 
   3   0  12     2025.03     1978.93     72.97 o 
   4   0  12     2395.13     2395.92    138.30 o 
   5   0  12       24.22       14.12     26.50 o 
   6   0  12      936.62      987.35     70.67 o 
   7   0  12      195.42      202.14     60.97 o 
   1   1  12      174.81      214.52     19.86 o 
   2   1  12      137.53      141.00     14.84 o 
   3   1  12      421.92      421.35     23.72 o 
   4   1  12      183.86      163.03     23.26 o 
   5   1  12      726.20      758.81     46.02 o 
   6   1  12       14.37       74.43     27.30 o 
   7   1  12       18.67       48.93     32.58 o 
   0   2  12      695.56      664.26     38.65 o 
   1   2  12        0.14       18.36     11.99 o 
   2   2  12      395.21      339.33     18.82 o 
   3   2  12      258.49      283.29     25.33 o 
   4   2  12      658.64      591.31     32.45 o 
   5   2  12        5.33       58.49     23.58 o 
   6   2  12      236.37      273.11     40.67 o 
   7   2  12        0.72      -15.24     27.30 o 
   1   3  12     1577.37     1714.01     41.35 o 
   2   3  12      151.46      182.41     17.83 o 
   3   3  12      500.76      540.22     30.17 o 
   4   3  12       80.40      105.16     25.76 o 
   5   3  12     1667.76     1665.14     54.13 o 
   6   3  12       65.94      112.43     33.18 o 
   7   3  12      282.10      255.94     42.03 o 
   0   4  12     1091.17     1071.06     40.00 o 
   1   4  12      198.03      220.25     14.81 o 
   2   4  12      760.42      671.33     27.33 o 
   3   4  12      668.68      615.97     30.55 o 
   4   4  12      102.34      134.49     22.58 o 
   5   4  12       17.98       35.97     22.57 o 
   6   4  12      156.91      220.13     36.42 o 
   7   4  12      276.65      383.06     48.14 o 
   1   5  12      337.09      351.74     21.50 o 
   2   5  12      229.07      176.89     18.13 o 
   3   5  12     2357.65     2213.17     52.95 o 
   4   5  12      395.74      368.29     30.58 o 
   5   5  12        2.30       80.53     26.20 o 
   6   5  12       23.52       41.42     27.19 o 
   7   5  12      438.93      389.60     50.12 o 
   0   6  12     2736.54     2613.97     70.48 o 
   1   6  12       41.02       65.09     14.97 o 
   2   6  12     2032.36     2114.80     51.60 o 
   3   6  12        8.38       35.15     17.77 o 
   4   6  12     2683.02     2641.51     76.53 o 
   5   6  12       55.29      115.94     29.66 o 
   6   6  12      771.21      759.72     49.77 o 
   7   6  12        3.62       36.69     54.76 o 
   1   7  12      280.19      279.46     20.01 o 
   2   7  12      145.48      180.19     23.23 o 
   3   7  12      117.73      159.16     21.50 o 
   4   7  12        5.36      -12.13     21.77 o 
   5   7  12      518.76      508.36     39.56 o 
   6   7  12       17.32        7.82     25.45 o 
   0   8  12      164.22      195.97     28.56 o 
   1   8  12       29.15       46.18     17.35 o 
   2   8  12     1515.01     1415.85     42.52 o 
   3   8  12      106.99      136.97     25.11 o 
   4   8  12      626.69      687.62     75.17 o 
   5   8  12      165.69      143.57     33.63 o 
   6   8  12       48.69       78.27     32.58 o 
   1   9  12     2205.68     2049.21     55.61 o 
   2   9  12      326.51      359.94     29.42 o 
   3   9  12     3487.24     3583.66     84.25 o 
   4   9  12      561.07      535.77     48.64 o 
   5   9  12      869.66      939.86     55.63 o 
   6   9  12      140.71      156.32     38.58 o 
   0  10  12      206.85      207.34     33.05 o 
   1  10  12       25.14       52.55     22.50 o 
   2  10  12      599.55      575.58     34.68 o 
   3  10  12      190.24      228.01     32.93 o 
   4  10  12      432.85      492.51     42.51 o 
   5  10  12      114.20       56.54     30.02 o 
   1  11  12       95.15      132.63     26.60 o 
   2  11  12        0.75       47.86     25.11 o 
   3  11  12      278.81      305.73     32.98 o 
   4  11  12        3.60       19.32     30.89 o 
   5  11  12        1.80      -27.52     27.74 o 
   0  12  12      560.55      604.62     55.83 o 
   1  12  12       58.65       55.01     24.33 o 
   2  12  12     1526.93     1485.04     61.82 o 
   3  12  12      123.36      133.03     31.71 o 
   4  12  12      685.40      764.42     57.26 o 
   1  13  12      448.70      443.69     41.80 o 
   2  13  12      314.66      281.71     35.87 o 
   3  13  12      761.96      709.52     51.56 o 
   4  13  12       62.73       29.30     30.37 o 
   0  14  12       59.61       17.09     45.31 o 
   1  14  12       86.26       95.04     30.09 o 
   2  14  12       75.38       92.66     32.68 o 
   3  14  12        9.68       30.67     30.76 o 
   1  15  12      290.26      337.80     49.45 o 
   2  15  12       12.10       28.70     31.44 o 
   1   1  13     2161.07     2106.90     40.42 o 
   2   1  13      103.37      121.88     17.82 o 
   3   1  13      829.34      834.63     34.90 o 
   4   1  13       32.29       42.72     23.40 o 
   5   1  13      665.97      718.57     46.26 o 
   6   1  13       86.23       77.16     28.42 o 
   7   1  13      424.31      418.54     57.28 o 
   0   2  13      871.21      779.76     36.48 o 
   1   2  13      235.84      234.53     17.36 o 
   2   2  13     1065.47     1092.63     37.81 o 
   3   2  13      276.40      227.42     24.79 o 
   4   2  13      785.04      804.69     38.86 o 
   5   2  13        2.64        0.90     17.98 o 
   6   2  13      501.99      503.42     50.11 o 
   1   3  13      121.63      135.01     14.91 o 
   2   3  13       25.61       43.47     15.86 o 
   3   3  13        0.91       21.17     18.65 o 
   4   3  13        6.94      -20.50     20.50 o 
   5   3  13        0.06       43.80     27.27 o 
   6   3  13       28.80       52.90     30.67 o 
   0   4  13      110.56      103.46     23.65 o 
   1   4  13       46.86       39.14     15.74 o 
   2   4  13     2592.81     2456.91     56.12 o 
   3   4  13      202.29      263.45     26.29 o 
   4   4  13      153.17      222.45     27.68 o 
   5   4  13       82.89      143.46     41.50 o 
   6   4  13      157.79      233.37     43.03 o 
   1   5  13     1631.77     1570.06     43.27 o 
   2   5  13        4.62       -2.21     14.56 o 
   3   5  13      572.47      574.81     34.09 o 
   4   5  13      225.42      186.01     27.72 o 
   5   5  13      495.74      542.35     44.19 o 
   6   5  13      127.63      158.75     39.94 o 
   0   6  13        0.26       40.80     21.49 o 
   1   6  13        0.38       18.18     15.76 o 
   2   6  13      179.26      195.15     23.00 o 
   3   6  13      239.90      242.63     27.67 o 
   4   6  13      197.19      205.28     31.62 o 
   5   6  13        8.27        3.35     23.19 o 
   6   6  13        1.46        0.59     24.34 o 
   1   7  13     1078.89     1044.99     37.30 o 
   2   7  13       45.29       49.97     19.10 o 
   3   7  13      775.11      715.28     45.37 o 
   4   7  13       82.53       96.29     29.84 o 
   5   7  13      442.41      510.27     43.20 o 
   6   7  13        0.04      -32.41     32.41 o 
   0   8  13      726.72      719.58     45.29 o 
   1   8  13       38.03       52.41     22.89 o 
   2   8  13     1931.27     1975.82     52.96 o 
   3   8  13       98.22      121.05     27.83 o 
   4   8  13      378.33      437.67     40.13 o 
   5   8  13       32.70       48.93     30.53 o 
   1   9  13       24.16       42.48     20.89 o 
   2   9  13        0.50        0.90     21.30 o 
   3   9  13        5.90       50.31     26.38 o 
   4   9  13      143.47      157.85     32.40 o 
   5   9  13      179.34      127.09     33.88 o 
   0  10  13      903.63      849.95     59.10 o 
   1  10  13        0.00      -19.81     20.00 o 
   2  10  13      441.50      425.90     37.71 o 
   3  10  13        3.25        3.18     24.20 o 
   4  10  13      634.29      524.25     45.01 o 
   5  10  13       75.88       64.42     32.45 o 
   1  11  13      399.96      427.25     34.92 o 
   2  11  13        3.70       23.30     24.61 o 
   3  11  13      726.11      747.64     53.09 o 
   4  11  13       51.18       93.21     35.42 o 
   0  12  13       17.49       38.36     41.23 o 
   1  12  13       10.91       -0.51     23.19 o 
   2  12  13        0.41       -7.96     23.61 o 
   3  12  13       44.40       82.37     33.58 o 
   4  12  13       36.96       39.88     38.35 o 
   1  13  13      624.53      558.39     54.12 o 
   2  13  13        2.98        5.87     24.32 o 
   3  13  13        9.82       24.51     33.00 o 
   0  14  13      752.58      769.45     96.32 o 
   1  14  13       22.57       66.77     33.39 o 
   0   0  14     6533.65     6575.99    182.06 o 
   1   0  14      604.40      541.14     36.54 o 
   2   0  14     2654.24     2599.01     86.43 o 
   3   0  14      441.16      390.61     47.44 o 
   4   0  14     1025.38     1049.89     69.39 o 
   5   0  14      139.83      215.03     55.47 o 
   6   0  14     1500.84     1402.03    106.90 o 
   1   1  14     1491.14     1343.55     36.06 o 
   2   1  14        0.70       16.42     22.35 o 
   3   1  14      107.55      163.55     27.91 o 
   4   1  14       67.91      121.06     39.24 o 
   5   1  14      135.43      162.28     37.05 o 
   6   1  14       43.12       56.53     34.10 o 
   0   2  14       20.88       62.71     22.37 o 
   1   2  14       10.28       24.87     18.66 o 
   2   2  14      335.83      399.97     28.32 o 
   3   2  14       15.71       -5.32     15.94 o 
   4   2  14      366.00      342.97     34.79 o 
   5   2  14        5.53       -6.02     22.00 o 
   6   2  14      133.34       76.13     34.34 o 
   1   3  14     3412.15     3193.31     69.29 o 
   2   3  14       35.17       59.33     20.57 o 
   3   3  14      602.28      609.20     43.00 o 
   4   3  14       53.24       71.83     25.68 o 
   5   3  14      972.39     1019.89     63.93 o 
   6   3  14       10.53       57.45     34.66 o 
   0   4  14     3211.57     2881.77     71.20 o 
   1   4  14      331.94      320.20     29.53 o 
   2   4  14      169.72      159.40     25.14 o 
   3   4  14      105.27      118.35     24.39 o 
   4   4  14      208.36      235.54     29.51 o 
   5   4  14      112.75      141.62     35.87 o 
   6   4  14      142.88      162.55     39.57 o 
   1   5  14        2.98       12.20     15.65 o 
   2   5  14        6.30       19.98     21.11 o 
   3   5  14       77.54       99.48     31.61 o 
   4   5  14      257.59      304.96     36.47 o 
   5   5  14       23.49       32.09     33.48 o 
   0   6  14      557.44      567.49     53.64 o 
   1   6  14        4.08        3.63     16.79 o 
   2   6  14     1689.28     1657.55     49.96 o 
   3   6  14       33.95       61.02     25.58 o 
   4   6  14      404.97      506.46     40.65 o 
   5   6  14        0.23        5.64     28.20 o 
   1   7  14      342.04      370.61     30.96 o 
   2   7  14       28.29       48.32     19.83 o 
   3   7  14      224.84      264.02     32.76 o 
   4   7  14       65.84       53.47     27.48 o 
   5   7  14      604.41      675.66     62.34 o 
   0   8  14       70.90       97.75     69.19 o 
   1   8  14       29.01       23.88     20.24 o 
   2   8  14      555.15      512.73     37.18 o 
   3   8  14        7.58       44.36     28.97 o 
   4   8  14       48.97       73.85     30.43 o 
   5   8  14       14.56       24.69     30.54 o 
   1   9  14      566.26      598.00     41.33 o 
   2   9  14       89.92       66.99     25.25 o 
   3   9  14     1019.37     1019.52     61.02 o 
   4   9  14      254.86      308.03     42.06 o 
   0  10  14      114.74      117.20     46.44 o 
   1  10  14       44.73       52.38     23.74 o 
   2  10  14      267.76      332.46     35.93 o 
   3  10  14        1.89      -33.51     33.51 o 
   4  10  14       25.53       43.28     39.28 o 
   1  11  14       78.07       44.82     31.82 o 
   2  11  14       25.20       37.42     26.82 o 
   3  11  14       61.07       96.30     35.81 o 
   0  12  14      587.32      627.63     80.75 o 
   1  12  14        0.13       -5.16     25.93 o 
   2  12  14      642.87      752.23    110.87 o 
   1  13  14      164.96      177.91     42.36 o 
   1   1  15     1784.10     1763.83     52.71 o 
   2   1  15       60.08       40.37     23.06 o 
   3   1  15      571.32      601.14     39.22 o 
   4   1  15        0.28      -26.12     26.12 o 
   5   1  15      408.25      512.05     43.80 o 
   0   2  15     1455.99     1427.60     51.88 o 
   1   2  15        3.69       17.79     17.42 o 
   2   2  15      614.19      631.75     35.23 o 
   3   2  15        5.84       24.17     27.90 o 
   4   2  15      582.09      594.71     44.48 o 
   5   2  15       34.68       49.64     30.94 o 
   1   3  15       31.34       23.18     19.09 o 
   2   3  15       22.06       58.87     36.00 o 
   3   3  15       12.44       30.07     22.54 o 
   4   3  15       37.11       44.87     26.53 o 
   5   3  15      102.33      128.31     35.91 o 
   0   4  15     1236.07     1188.80     68.19 o 
   1   4  15       10.16       17.70     17.08 o 
   2   4  15      724.28      786.42     41.57 o 
   3   4  15      161.49      130.71     25.63 o 
   4   4  15      287.94      321.07     38.66 o 
   5   4  15       86.81      106.43     39.71 o 
   1   5  15     1411.60     1378.23     53.18 o 
   2   5  15      105.48      140.67     25.36 o 
   3   5  15      784.81      797.32     48.77 o 
   4   5  15       31.21       13.04     26.80 o 
   5   5  15      303.73      334.50     46.42 o 
   0   6  15      486.86      457.55     52.30 o 
   1   6  15       85.54      158.60     27.80 o 
   2   6  15        0.98       18.95     19.88 o 
   3   6  15       30.00       56.58     28.24 o 
   4   6  15        4.69        3.04     23.91 o 
   1   7  15      796.33      817.60     46.11 o 
   2   7  15       22.16       21.87     29.98 o 
   3   7  15      575.83      626.53     50.20 o 
   4   7  15        0.34      -14.70     26.58 o 
   0   8  15     2610.19     2452.28    111.31 o 
   1   8  15      121.54      169.18     30.55 o 
   2   8  15      849.26      880.68     53.65 o 
   3   8  15       52.64       47.71     28.84 o 
   4   8  15      183.57      141.23     40.21 o 
   1   9  15       97.31       50.12     29.10 o 
   2   9  15       62.48       57.35     30.08 o 
   3   9  15        2.23        0.01     28.48 o 
   0  10  15      161.96      172.79     56.41 o 
   1  10  15      147.42      120.97     30.11 o 
   2  10  15      438.46      434.36     55.57 o 
   3  10  15       13.79      -14.74     26.58 o 
   1  11  15      390.61      386.63     49.55 o 
   2  11  15        4.34      -32.00     36.43 o 
   0   0  16      691.03      676.43    161.36 o 
   1   0  16       32.55       63.53     33.05 o 
   2   0  16     1270.78     1326.81     77.11 o 
   3   0  16      292.87      338.47     54.10 o 
   4   0  16     1653.11     1617.40     92.81 o 
   1   1  16      143.48      170.29     28.21 o 
   2   1  16       28.74        5.31     19.89 o 
   3   1  16      181.27      216.01     35.64 o 
   4   1  16       58.35      127.95     30.85 o 
   0   2  16      233.53      208.57     43.51 o 
   1   2  16        2.14      -20.93     20.94 o 
   2   2  16      243.37      265.67     34.00 o 
   3   2  16        6.55       26.14     24.28 o 
   4   2  16      113.06      114.29     36.88 o 
   1   3  16     1134.11     1093.71     51.21 o 
   2   3  16       39.20       11.20     24.01 o 
   3   3  16      867.57      828.00     48.88 o 
   4   3  16       34.48        7.93     26.07 o 
   0   4  16      124.84      100.72     35.37 o 
   1   4  16        0.01      -14.55     26.03 o 
   2   4  16      276.33      286.80     33.03 o 
   3   4  16      102.28      114.99     32.67 o 
   4   4  16      159.80      245.70     48.24 o 
   1   5  16      195.57      205.57     32.94 o 
   2   5  16       29.29       40.41     25.45 o 
   3   5  16       27.96       19.13     25.74 o 
   4   5  16        3.64       46.24     33.84 o 
   0   6  16     1387.53     1244.09     79.49 o 
   1   6  16       14.99       55.24     27.63 o 
   2   6  16      792.20      730.89     51.18 o 
   3   6  16       20.73      -36.83     37.07 o 
   1   7  16      272.79      291.16     37.95 o 
   2   7  16       17.53       29.45     36.94 o 
   3   7  16      295.02      401.67     54.81 o 
   0   8  16       44.00      -35.33     37.51 o 
   1   8  16       18.29       72.97     33.17 o 
   2   8  16       56.51       49.67     32.51 o 
   1   9  16      546.36      589.47     61.10 o 
   2   9  16       50.03       50.83     34.32 o 
   1   1  17      695.44      658.74     55.62 o 
   2   1  17       92.92       74.43     28.42 o 
   3   1  17      473.08      458.10     42.28 o 
   0   2  17      915.38      778.01     82.50 o 
   1   2  17        1.68       12.12     32.95 o 
   2   2  17      508.71      518.91     47.87 o 
   3   2  17       12.02       48.45     28.97 o 
   1   3  17       65.58       98.97     33.16 o 
   2   3  17       12.29       28.03     29.91 o 
   3   3  17        3.02      -32.53     32.53 o 
   0   4  17      175.66      165.81     58.52 o 
   1   4  17       62.59       85.50     33.61 o 
   2   4  17      111.01      127.64     36.78 o 
   3   4  17       17.92       -0.44     41.75 o 
   1   5  17      232.21      254.30     38.75 o 
   2   5  17        8.60       32.16     36.82 o 
   0   6  17       27.07       73.72     48.81 o 
   1   6  17       11.57        9.23     28.48 o 
   2   6  17       15.09       11.86     31.36 o 
   1   7  17      159.53      146.28     45.06 o 
   0   0  18      639.82      844.91    148.41 o 
   1   0  18       12.41      -35.67     57.89 o 
   1   1  18        2.61      -22.31     39.50 o 
   0   2  18      210.87      207.62     89.19 o 
   1   2  18       17.73       65.96     42.37 o 
                                                 
